# Supplementary material for: The POU Transcription Factor POU-M2 Regulates Vitellogenin Receptor Gene Expression in the Silkworm, Bombyx mori
Source: Genes (Basel). 2020 Apr 6;11(4):394. doi: 10.3390/genes11040394 (PMC7230888; doi:10.3390/genes11040394)
Supplement: Supplementary file 1 [file genes-11-00394-s001.zip]

Archive with 4 entries (4 files):
- Supplementary Materials.pdf
- Table S1 The primers and probes used for this study.xlsx
- Table S2 Predicted CREs in the VgR promoter of six insects by MatInspector..xlsx
- Table S3 Predicted POU CREs in BmVgR promoter by JASPAR..xlsx
