# Supplementary material for: The POU Transcription Factor POU-M2 Regulates Vitellogenin Receptor Gene Expression in the Silkworm, Bombyx mori
Source: Genes (Basel). 2020 Apr 6;11(4):394. doi: 10.3390/genes11040394 (PMC7230888; doi:10.3390/genes11040394)
Supplement: Supplementary file 1 [file genes-11-00394-s001.zip › Table S1 The primers and probes used for this study.xlsx]

## Sheet: Sheet1
Gene name	Primer direction	Primer sequence	Adaptor	Length	Assay
BmVgRP-2.5K	Forward	5’TCCCCCGGG TCACAAGCGTCGATGAAGAATC	SmaI	2.5k	promoter clone and truncated for transfection
	Reverse forward	5’CCCAAGCTT TCTGATCTGAAATGTATTTGATCAAGCGTT	HindIII
BmVgRP-2.0K	Forward	5’ TCCCCCGGG GCCATAATCCTGGGTATAAGTGTC	SmaI	2.0k
	Reverse forward	5’CCCAAGCTT TCTGATCTGAAATGTATTTGATCAAGCGTT	HindIII
BmVgRP-0.7K	Forward	5’ TCCCCCGGG CTTGAAGTCGTCGTGGCCTAA	SmaI	0.7k
	Reverse forward	5’CCCAAGCTT TCTGATCTGAAATGTATTTGATCAAGCGTT	HindIII
BmVgRP-0.1K	Forward	5’ TCCCCCGGG TCTGTTTCCCACATCTCGTGC	SmaI	0.1k
	Reverse forward	5’CCCAAGCTT TCTGATCTGAAATGTATTTGATCAAGCGTT	HindIII
POU-M2-CRE1 probe	Forward	5’ATAAAATAAATAATATA3’	5' labled by Biotin		EMSA
	Forward	5’ATAAAATAAATAATATA3’
	Reverse forward	5’TATATTATTTATTTTAT3’
POU-M2-CRE1-Mutation probe	Forward	5'ATAA AGCGCGCGCTATA3’	5' labled by Biotin
	Reverse forward	5’TATAGCGCGCGCTTTAT3’
POU-M2-CRE2 probe	Forward	5’ACATATTATAAATTATT	5' labled by Biotin
	Forward	5’ACATATTATAAATTATT
	Reverse forward	5’AATAATTTATAATATGT
POU-M2-CRE3 probe	Forward	5’AGTAATTATATTAAATT	5' labled by Biotin
	Forward	5’AGTAATTATATTAAATT
	Reverse forward	5’AATTTAATATAATTACT
POU-M2-CRE4 probe	Forward	5’TATGTAATTAACACCACA	5' labled by Biotin
	Forward	5’TATGTAATTAACACCACA
	Reverse forward	5’TGTGGTGTTAATTACATA
POU-M2-CRE5 probe	Forward	5’CGTGTAATAAAAATCAA	5' labled by Biotin
	Forward	5’CGTGTAATAAAAATCAA
	Reverse forward	5’TTGATTTTTATTACACG
POU-M2-CRE6 probe	Forward	5’TTCTAATAAAATACGT	5' labled by Biotin
	Forward	5’TTCTAATAAAATACGT
	Reverse forward	5’ACGTATTTTATTAGAA
POU-M2-CRE7 probe	Forward	5’TGTTATGAATTAATAAATTTT	5' labled by Biotin
	Forward	5’TGTTATGAATTAATAAATTTT
	Reverse forward	5’AAAATTTATTAATTCATAACA
ChIP-POU-M2	Forward	5’AAGGTCTCGTGTCACAGA		100bp	ChIP
	Reverse forward	5’AAGTGTGTGGCGTTTAAGT
ChIP-Nonspecific primer-1	Forward	5’AGTCACGACGAATACCAAGAAGAT		188bp
	Reverse forward	5’TACGATAGTCCTGTGTGAAAACG
ChIP-Nonspecific primer-2	Forward	5'CCGTCCGCTCAAGAAATCACG
	Reverse forward	5’GTGTTCGGTGGCGTCATCCTC
POU-M2	Forward	5'CCGTCCGCTCAAGAAATCACG			qRT-PCR
	Reverse forward	5’GTGTTCGGTGGCGTCATCCTC
BmVgR	Forward	5’GAGTGCCTGGGCGAGGATGT
	Reverse forward	5’CTGAGCGTCTGGCTTGTGA
BmTIF4A	Forward	5’TTCGTACTGGCTCTTCTCGT
	Reverse forward	5’CAAAGTTGATAGCAATTCCCT
EGFP	Forward	5'CGCGGATCC ATGGTGAGCAAGGGCGAGGAG	BamHI	720bp	co-transfection
	Reverse forward	5'AAGGAAAAAAGCGGCCGCT TTACTTGTACAGCTCGTCCAT	NotI+myc tag
POU-M2	Forward	5'CGCGGATCC TACATGCCCGCCGAGATGGAG -3'	BamHI	1059bp
	Reverse forward	5'AAGGAAAAAAGCGGCCGCT ttaCAGATCCTCTTCTGAGATGAGTTTTTGTTC GTGCGCTGCCAGTGTGTG-3'	NotI+myc tag
negative-Control siRNA	Forward	AUAGACGUUGUGGCUGUUGUA			RNAi
	Reverse forward	CAACAGCCACAACGUCUAUUU
POU-M2 (441) SiRNA	Forward	CCUCGAAGCAUUCGCCAAATT
	Reverse forward	UUUGGCGAAUGCUUCGAGGTT
