# Supplementary material for: The POU Transcription Factor POU-M2 Regulates Vitellogenin Receptor Gene Expression in the Silkworm, Bombyx mori
Source: Genes (Basel). 2020 Apr 6;11(4):394. doi: 10.3390/genes11040394 (PMC7230888; doi:10.3390/genes11040394)
Supplement: Supplementary file 1 [file genes-11-00394-s001.zip › Table S2 Predicted CREs in the VgR promoter of six insects by MatInspector..xlsx]

## Sheet: CREs of the BmVgR promoter
Gene Family	Detailed Family Information	Element	Detailed Information	Ration	Position			Strand	Sequence
					from	to	anchor
DHOM	Drosophila homeoproteins	ANTP	Antennapedia	0.95	-2483	-2469	-2476	(+)	atttTAATattttag
DHOM	Drosophila homeoproteins	ANTP	Antennapedia	0.95	-2442	-2428	-2435	(+)	cactTTATgtaatta
PRDH	Paired homeodomain factors	PAX6_HD	Drosophila PAX6 P3 homeodomain binding site	0.78	-2444	-2424	-2434	(+)	ctcactttatgtaATTAaata
DGTF	Drosphila giant transcription factor	GT	Giant	0.88	-2440	-2426	-2433	(+)	ctttatGTAAttaaa
DHOM	Drosophila homeoproteins	ABDA	Abdominal A	0.91	-2438	-2424	-2431	(-)	tattTAATtacataa
DHOM	Drosophila homeoproteins	ZEN	Zerknullt	0.95	-2437	-2423	-2430	(+)	tatgTAATtaaataa
POUF	Transcription factors with POU-domain - N-terminal to homeobox domain	VVL	Ventral veins lacking	0.93	-2435	-2423	-2429	(-)	ttatttaATTAca
PRDH	Paired homeodomain factors	PAX6_HD	Drosophila PAX6 P3 homeodomain binding site	0.78	-2437	-2417	-2427	(-)	taataattatttaATTAcata
BABF	BTB/POZ proteins Bric a brac	BAB1	Bric a brac 1	0.87	-2431	-2415	-2423	(-)	tttAATAattatttaat
DHOM	Drosophila homeoproteins	ZEN	Zerknullt	0.95	-2430	-2416	-2423	(-)	ttaaTAATtatttaa
DHOM	Drosophila homeoproteins	ZEN	Zerknullt	0.95	-2429	-2415	-2422	(+)	taaaTAATtattaaa
DHOM	Drosophila homeoproteins	ANTP.02	Antennapedia	0.9	-2427	-2413	-2420	(-)	cattTAATaattatt
DHOM	Drosophila homeoproteins	ZEN	Zerknullt	0.95	-2417	-2403	-2410	(-)	ttaaTAATtacattt
DHOM	Drosophila homeoproteins	ZEN	Zerknullt	0.95	-2416	-2402	-2409	(+)	aatgTAATtattaaa
DHOM	Drosophila homeoproteins	ANTP.02	Antennapedia	0.9	-2414	-2400	-2407	(-)	atttTAATaattaca
IRXF	Iroquois group of transcription factors	MIRR	Mirror	0.99	-2374	-2366	-2370	(-)	aaaaaAACA
POUF	Transcription factors with POU-domain - N-terminal to homeobox domain	VVL	Ventral veins lacking	0.93	-2371	-2359	-2365	(+)	ttttttaATTAaa
DHOM	Drosophila homeoproteins	ABDA	Abdominal A	0.91	-2371	-2357	-2364	(-)	atttTAATtaaaaaa
DHOM	Drosophila homeoproteins	ABDA	Abdominal A	0.91	-2370	-2356	-2363	(+)	ttttTAATtaaaatc
DRIF	Dead ringer factor	DRI	Dead ringer gene of Drosophila melanogaster	0.96	-2367	-2357	-2362	(+)	ttaATTAaaat
POUF	Transcription factors with POU-domain - N-terminal to homeobox domain	VVL	Ventral veins lacking	0.93	-2368	-2356	-2362	(-)	gattttaATTAaa
BEAF	Boundary element associated factor	BEAF32	Boundary element-associated factor of 32kD	0.87	-2358	-2346	-2352	(-)	tgttaaCGATgat
DSXF	Drosophila sex determinating transcription factor doublesex	DSX	Drosophila Doublesex (DSX), involved in sex determination	0.86	-2351	-2339	-2345	(-)	tgcACAAtgttaa
DTBX	Drosophila T-box transcription factors	BYN	Brachyenteron	0.86	-2348	-2334	-2341	(+)	acattgtGCACttcc
IRXF	Iroquois group of transcription factors	MIRR	Mirror	0.99	-2317	-2309	-2313	(-)	agaaaAACA
DBRC	Drosophila broad-complex for ecdysone steroid response	BRCZ2	Broad-Complex Z2 Zinc Finger isoform	0.91	-2310	-2292	-2301	(-)	tgataaaaAATAgtacaag
ABDB	Drosophila Abd-B group	ABDB	Abdominal B	0.92	-2300	-2290	-2295	(-)	gttgATAAaaa
DCF2	Drosophila Chorion Factor 2	CF2II	CF2-II, Zinc finger splice variant II	0.91	-2250	-2242	-2246	(-)	gTATAtaga
DCF2	Drosophila Chorion Factor 2	CF2II	CF2-II, Zinc finger splice variant II	0.91	-2241	-2233	-2237	(+)	tTATAttta
DKNI	Drosophila segmentation gene knirps	KNI	Drosophila gap gene knirps, involved in embryonic segmentation	0.91	-2230	-2218	-2224	(-)	aattgtGTTCtgg
DHOM	Drosophila homeoproteins	BSH	Brain-specific homeobox	0.97	-2227	-2213	-2220	(-)	taatTAATtgtgttc
DHOM	Drosophila homeoproteins	EN	Engrailed	0.95	-2226	-2212	-2219	(+)	aacacaATTAattaa
DRIF	Dead ringer factor	DRI	Dead ringer gene of Drosophila melanogaster	0.96	-2223	-2213	-2218	(+)	acaATTAatta
DRIF	Dead ringer factor	DRI	Dead ringer gene of Drosophila melanogaster	0.96	-2222	-2212	-2217	(-)	ttaATTAattg
POUF	Transcription factors with POU-domain - N-terminal to homeobox domain	VVL	Ventral veins lacking	0.93	-2223	-2211	-2217	(+)	acaattaATTAaa
DHOM	Drosophila homeoproteins	ABDA	Abdominal A	0.91	-2223	-2209	-2216	(-)	tgttTAATtaattgt
DHOM	Drosophila homeoproteins	ZEN	Zerknullt	0.95	-2222	-2208	-2215	(+)	caatTAATtaaacaa
POUF	Transcription factors with POU-domain - N-terminal to homeobox domain	VVL	Ventral veins lacking	0.93	-2220	-2208	-2214	(-)	ttgtttaATTAat
DHOM	Drosophila homeoproteins	BSH	Brain-specific homeobox	0.97	-2195	-2181	-2188	(-)	gtttTAATtgtataa
DHOM	Drosophila homeoproteins	EN	Engrailed	0.95	-2194	-2180	-2187	(+)	tatacaATTAaaacc
DRIF	Dead ringer factor	DRI	Dead ringer gene of Drosophila melanogaster	0.96	-2191	-2181	-2186	(+)	acaATTAaaac
DHOM	Drosophila homeoproteins	ANTP	Antennapedia	0.95	-2136	-2122	-2129	(-)	ttgaTAATtctattt
DHSF	Drosophila heat shock factors	HSF	Heat shock factor (Drosophila)	0.77	-2127	-2103	-2115	(+)	tatcaAGAAtttgctaaatcatatt
DHOM	Drosophila homeoproteins	ANTP	Antennapedia	0.95	-2112	-2098	-2105	(-)	acttTAATatgattt
ZEST	Zeste transvection gene product	ZESTE	Zeste transvection gene product	0.93	-2094	-2084	-2089	(+)	atctGAGTgag
DTLL	Drosophila segmentation gene tailless	TLL	Drosophila gap gene tailless, involved in embryonic segmentation	0.93	-2072	-2064	-2068	(+)	acaaaTCAA
DCUT	Drosophila homeobox transcription factor with CUT domain	ONECUT	Onecut transcription factor	0.93	-2071	-2063	-2067	(-)	tttGATTtg
DDVL	Drosophila Dorsal Ventral Factor	DL.03	Dorsal	0.92	-2044	-2034	-2039	(-)	agtaTTTCcca
DPCG	Cis-acting silencer sequences binding Drosophila polycomp group proteins	PHO	PHO (pleiohomeotic) and PHO-like, polycomp group proteins (PcG) binding to PREs (polycomb group response elements)	0.89	-2011	-1997	-2004	(+)	aagcagCCATaatcc
BCDF	Bicoid-like homeodomain transcription factors	BCD.02	Bicoid	0.98	-2005	-1993	-1999	(+)	ccataATCCtggg
BHLH	Drosophila basic helix-loop-helix transcription factors	TWI	Twist	0.95	-1974	-1964	-1969	(+)	gtcaTGTGttt
IRXF	Iroquois group of transcription factors	MIRR	Mirror	0.99	-1947	-1939	-1943	(-)	gtaaaAACA
CEBP	Drosophila C/EBP like bZIP transcription factors	SLBO	Slow border cells	0.91	-1947	-1935	-1941	(-)	tATTGtaaaaaca
DHOM	Drosophila homeoproteins	ANTP	Antennapedia	0.95	-1939	-1925	-1932	(-)	gtttTAATcttattg
DRIF	Dead ringer factor	DRI	Dead ringer gene of Drosophila melanogaster	0.96	-1935	-1925	-1930	(+)	aagATTAaaac
DHOM	Drosophila homeoproteins	DFD	Deformed, homeotic gene in drosophila development	0.99	-1879	-1865	-1872	(-)	ctagTAATtctaatt
DHOM	Drosophila homeoproteins	BTN	Buttonless	0.94	-1867	-1853	-1860	(+)	tagaTAATgaccaag
IRXF	Iroquois group of transcription factors	MIRR	Mirror	0.99	-1822	-1814	-1818	(-)	taaaaAACA
DCAD	Drosophila homeodomain protein caudal	CAD	Drosophila homeodomain protein caudal, vertebrate homolog cdx	0.98	-1821	-1811	-1816	(+)	gtttTTTAgaa
DCF2	Drosophila Chorion Factor 2	CF2II	CF2-II, Zinc finger splice variant II	0.91	-1809	-1801	-1805	(+)	tTATAttta
ABDB	Drosophila Abd-B group	ABDB	Abdominal B	0.92	-1786	-1776	-1781	(+)	attgATAAaat
CEBP	Drosophila C/EBP like bZIP transcription factors	SLBO	Slow border cells	0.91	-1787	-1775	-1781	(+)	tATTGataaaatg
DTCF	Drosophila T-cell factor	DTCF	Drosophila T-cell factor, homolog of TCF/LEF, interacts with Armadillo (b-Catenin homolog)	0.87	-1758	-1746	-1752	(+)	atttTTGAtctta
DHUB	Drosophila gap gene hunchback	HB	Hunchback, early maternal and zygotic zinc finger gene, activated by bicoid	1	-1740	-1728	-1734	(+)	agaatAAAAaaaa
DBRC	Drosophila broad-complex for ecdysone steroid response	BRCZ4	Broad-Complex Z4 Zinc Finger isoform	0.94	-1720	-1702	-1711	(+)	tagttattTAAAgaaaaaa
DTLL	Drosophila segmentation gene tailless	TLL	Drosophila gap gene tailless, involved in embryonic segmentation	0.93	-1705	-1697	-1701	(+)	aaaaaTCAA
DCUT	Drosophila homeobox transcription factor with CUT domain	ONECUT	Onecut transcription factor	0.93	-1704	-1696	-1700	(-)	tttGATTtt
DTCF	Drosophila T-cell factor	DTCF	Drosophila T-cell factor, homolog of TCF/LEF, interacts with Armadillo (b-Catenin homolog)	0.87	-1705	-1693	-1699	(-)	aattTTGAttttt
DREF	DNA replication-related element factor	DREF	DNA replication-related element factor	0.8	-1696	-1686	-1691	(-)	tatCGATaatt
BEAF	Boundary element associated factor	BEAF32	Boundary element-associated factor of 32kD	0.87	-1696	-1684	-1690	(+)	aattatCGATaaa
BEAF	Boundary element associated factor	BEAF32	Boundary element-associated factor of 32kD	0.87	-1695	-1683	-1689	(-)	ctttatCGATaat
DREF	DNA replication-related element factor	DREF	DNA replication-related element factor	0.8	-1693	-1683	-1688	(+)	tatCGATaaag
POUF	Transcription factors with POU-domain - N-terminal to homeobox domain	VVL	Ventral veins lacking	0.93	-1686	-1674	-1680	(+)	aaagttgATTAtt
DCUT	Drosophila homeobox transcription factor with CUT domain	ONECUT	Onecut transcription factor	0.93	-1683	-1675	-1679	(+)	gttGATTat
DREF	DNA replication-related element factor	DREF	DNA replication-related element factor	0.8	-1623	-1613	-1618	(-)	gggCGATaaat
BEAF	Boundary element associated factor	BEAF32	Boundary element-associated factor of 32kD	0.87	-1622	-1610	-1616	(-)	cgggggCGATaaa
ABDB	Drosophila Abd-B group	ABDB	Abdominal B	0.92	-1591	-1581	-1586	(-)	tttcATAAaat
POUF	Transcription factors with POU-domain - N-terminal to homeobox domain	VVL	Ventral veins lacking	0.93	-1559	-1547	-1553	(+)	attcttaATTAta
DHOM	Drosophila homeoproteins	ZEN	Zerknullt	0.95	-1559	-1545	-1552	(-)	aataTAATtaagaat
DHOM	Drosophila homeoproteins	ZEN	Zerknullt	0.95	-1558	-1544	-1551	(+)	ttctTAATtatatta
BABF	BTB/POZ proteins Bric a brac	BAB1	Bric a brac 1	0.87	-1558	-1542	-1550	(-)	aatAATAtaattaagaa
PRDH	Paired homeodomain factors	PAX6_HD	Drosophila PAX6 P3 homeodomain binding site	0.78	-1560	-1540	-1550	(+)	gattcttaattatATTAttta
POUF	Transcription factors with POU-domain - N-terminal to homeobox domain	VVL	Ventral veins lacking	0.93	-1556	-1544	-1550	(-)	taatataATTAag
PRDH	Paired homeodomain factors	PAX6_HD	Drosophila PAX6 P3 homeodomain binding site	0.78	-1558	-1538	-1548	(-)	tataaataatataATTAagaa
POUF	Transcription factors with POU-domain - N-terminal to homeobox domain	VVL	Ventral veins lacking	0.93	-1554	-1542	-1548	(+)	taattatATTAtt
DHOM	Drosophila homeoproteins	ANTP	Antennapedia	0.95	-1554	-1540	-1547	(-)	taaaTAATataatta
BABF	BTB/POZ proteins Bric a brac	BAB1	Bric a brac 1	0.87	-1549	-1533	-1541	(-)	ataAATAtaaataatat
DCF2	Drosophila Chorion Factor 2	CF2II	CF2-II, Zinc finger splice variant II	0.91	-1542	-1534	-1538	(+)	tTATAttta
DBRC	Drosophila broad-complex for ecdysone steroid response	BRCZ4	Broad-Complex Z4 Zinc Finger isoform	0.94	-1544	-1526	-1535	(-)	cttgtataTAAAtataaat
FKHD	Drosophila fork head factors	CROC	Crocodile regulator of head development, member of fork head domain protein family	0.97	-1543	-1527	-1535	(-)	ttgtataTAAAtataaa
DCF2	Drosophila Chorion Factor 2	CF2II	CF2-II, Zinc finger splice variant II	0.91	-1537	-1529	-1533	(-)	gTATAtaaa
DBRC	Drosophila broad-complex for ecdysone steroid response	BRCZ1	Broad-Complex Z1 Zinc Finger isoform	0.88	-1539	-1521	-1530	(+)	tatttatatACAAgaattg
BEAF	Boundary element associated factor	BEAF32	Boundary element-associated factor of 32kD	0.87	-1500	-1488	-1494	(+)	aaaataCGATaat
DREF	DNA replication-related element factor	DREF	DNA replication-related element factor	0.8	-1497	-1487	-1492	(+)	ataCGATaata
DHOM	Drosophila homeoproteins	BH2	BarH2	0.89	-1495	-1481	-1488	(+)	acgaTAATagactaa
FKHD	Drosophila fork head factors	CROC	Crocodile regulator of head development, member of fork head domain protein family	0.97	-1485	-1469	-1477	(+)	actaacaTAAAtatatt
BABF	BTB/POZ proteins Bric a brac	BAB1	Bric a brac 1	0.87	-1482	-1466	-1474	(-)	tttAATAtatttatgtt
DCF2	Drosophila Chorion Factor 2	CF2II	CF2-II, Zinc finger splice variant II	0.91	-1478	-1470	-1474	(-)	aTATAttta
PRDH	Paired homeodomain factors	PAX6_HD	Drosophila PAX6 P3 homeodomain binding site	0.78	-1484	-1464	-1474	(+)	ctaacataaatatATTAaata
POUF	Transcription factors with POU-domain - N-terminal to homeobox domain	VVL	Ventral veins lacking	0.93	-1478	-1466	-1472	(+)	taaatatATTAaa
DHOM	Drosophila homeoproteins	ANTP	Antennapedia	0.95	-1478	-1464	-1471	(-)	tattTAATatattta
DRIF	Dead ringer factor	DRI	Dead ringer gene of Drosophila melanogaster	0.96	-1466	-1456	-1461	(-)	ttaATTAatat
POUF	Transcription factors with POU-domain - N-terminal to homeobox domain	VVL	Ventral veins lacking	0.93	-1467	-1455	-1461	(+)	aatattaATTAaa
DHOM	Drosophila homeoproteins	ABDA	Abdominal A	0.91	-1467	-1453	-1460	(-)	tattTAATtaatatt
DHOM	Drosophila homeoproteins	ZEN	Zerknullt	0.95	-1466	-1452	-1459	(+)	atatTAATtaaatac
POUF	Transcription factors with POU-domain - N-terminal to homeobox domain	VVL	Ventral veins lacking	0.93	-1464	-1452	-1458	(-)	gtatttaATTAat
DBRC	Drosophila broad-complex for ecdysone steroid response	BRCZ1	Broad-Complex Z1 Zinc Finger isoform	0.88	-1462	-1444	-1453	(+)	taattaaatACAAtaaatg
DHOM	Drosophila homeoproteins	DFD	Deformed, homeotic gene in drosophila development	0.99	-1444	-1430	-1437	(-)	ttatTAATtcataac
DRIF	Dead ringer factor	DRI	Dead ringer gene of Drosophila melanogaster	0.96	-1440	-1430	-1435	(+)	tgaATTAataa
DHOM	Drosophila homeoproteins	ANTP	Antennapedia	0.95	-1439	-1425	-1432	(+)	gaatTAATaaatttt
POUF	Transcription factors with POU-domain - N-terminal to homeobox domain	VVL	Ventral veins lacking	0.93	-1437	-1425	-1431	(-)	aaaatttATTAat	CRE-7
DCUT	Drosophila homeobox transcription factor with CUT domain	ONECUT	Onecut transcription factor	0.93	-1423	-1415	-1419	(-)	attGATTac
DHAR	Drosophila proneural repressor	HAIRY	Hairy, transcriptional repressor	0.87	-1391	-1377	-1384	(-)	taccCACGcgcggtc
DHUB	Drosophila gap gene hunchback	CAS	Zinc finger transcription factor castor	0.97	-1371	-1359	-1365	(-)	cgctcAAAAatag
DHAR	Drosophila proneural repressor	HAIRY	Hairy, transcriptional repressor	0.87	-1359	-1345	-1352	(+)	gaatCACGcgaacaa
DKNI	Drosophila segmentation gene knirps	KNI	Drosophila gap gene knirps, involved in embryonic segmentation	0.91	-1353	-1341	-1347	(-)	aatcttGTTCgcg
BEAF	Boundary element associated factor	BEAF32	Boundary element-associated factor of 32kD	0.87	-1283	-1271	-1277	(+)	ctggttCGATact
DREF	DNA replication-related element factor	DREF	DNA replication-related element factor	0.8	-1280	-1270	-1275	(+)	gttCGATacta
IRXF	Iroquois group of transcription factors	MIRR	Mirror	0.99	-1266	-1258	-1262	(+)	tgaatAACA
DGTF	Drosphila giant transcription factor	GT	Giant	0.88	-1267	-1253	-1260	(-)	ttgtttGTTAttcag
DBRC	Drosophila broad-complex for ecdysone steroid response	BRCZ3	Broad-Complex Z3 Zinc Finger isoform	0.92	-1265	-1247	-1256	(+)	gaataacAAACaaaaaaaa
DHUB	Drosophila gap gene hunchback	HB.02	Hunchback, early maternal and zygotic zinc finger gene, activated by bicoid	0.98	-1259	-1247	-1253	(+)	caaacAAAAaaaa
DREF	DNA replication-related element factor	DREF	DNA replication-related element factor	0.8	-1225	-1215	-1220	(-)	cacCGATaata
DHUB	Drosophila gap gene hunchback	HB.02	Hunchback, early maternal and zygotic zinc finger gene, activated by bicoid	0.98	-1177	-1165	-1171	(-)	taaacAAAAaaaa
FKHD	Drosophila fork head factors	BIN	Biniou	0.9	-1178	-1162	-1170	(-)	atcTAAAcaaaaaaaac
DGLI	Drosophila GLI ortholog factors	CI	Drosophila GLI ortholog cubitus interruptus	0.81	-1164	-1154	-1159	(-)	gtCCACccatc
DSXF	Drosophila sex determinating transcription factor doublesex	DSX	Drosophila Doublesex (DSX), involved in sex determination	0.86	-1105	-1093	-1099	(+)	tctACAAcgtaaa
DKNI	Drosophila segmentation gene knirps	KNI	Drosophila gap gene knirps, involved in embryonic segmentation	0.91	-1074	-1062	-1068	(+)	atataaGTTCtaa
DTTK	Drosophila tramtrack protein	TTK	Tramtrack 69K zinc finger protein, binding sites in eve gene	0.87	-959	-947	-953	(+)	gaggTCCTgccac
DHOM	Drosophila homeoproteins	EXEX	Extra-extra	0.87	-948	-934	-941	(-)	ctagtgATTActggt
DHOM	Drosophila homeoproteins	DFD	Deformed, homeotic gene in drosophila development	0.99	-947	-933	-940	(+)	ccagTAATcactagt
DHOM	Drosophila homeoproteins	DFD	Deformed, homeotic gene in drosophila development	0.99	-937	-923	-930	(+)	ctagTAATaggtaca
IRXF	Iroquois group of transcription factors	CAUP	Iroquois-complex caupolican	0.97	-919	-911	-915	(-)	caattAACA
DHOM	Drosophila homeoproteins	EN	Engrailed	0.95	-921	-907	-914	(-)	tactcaATTAacata
DHOM	Drosophila homeoproteins	BSH	Brain-specific homeobox	0.97	-920	-906	-913	(+)	atgtTAATtgagtac
PRDH	Paired homeodomain factors	PRD	Paired	0.94	-920	-900	-910	(-)	tttaatgtactcaATTAacat
POUF	Transcription factors with POU-domain - N-terminal to homeobox domain	VVL	Ventral veins lacking	0.93	-912	-900	-906	(+)	tgagtacATTAaa
DCF2	Drosophila Chorion Factor 2	CF2II	CF2-II, Zinc finger splice variant II	0.91	-877	-869	-873	(+)	gTATAttta
BABF	BTB/POZ proteins Bric a brac	BAB1	Bric a brac 1	0.87	-880	-864	-872	(-)	cacAATAaatatactgc
FKHD	Drosophila fork head factors	CROC	Crocodile regulator of head development, member of fork head domain protein family	0.97	-878	-862	-870	(-)	tacacaaTAAAtatact
DGTF	Drosphila giant transcription factor	GT	Giant	0.88	-870	-856	-863	(+)	tattgtGTAAttaaa
DHOM	Drosophila homeoproteins	ABDA	Abdominal A	0.91	-868	-854	-861	(-)	ctttTAATtacacaa
DHOM	Drosophila homeoproteins	ZEN	Zerknullt	0.95	-867	-853	-860	(+)	tgtgTAATtaaaagt
POUF	Transcription factors with POU-domain - N-terminal to homeobox domain	VVL	Ventral veins lacking	0.93	-865	-853	-859	(-)	acttttaATTAca
IRXF	Iroquois group of transcription factors	MIRR	Mirror	0.99	-850	-842	-846	(-)	aaaatAACA
DOVO	Drosopohila OVO transcription factor	OVO	Ovo/shavenbaby	0.87	-854	-838	-846	(+)	gtactGTTAttttcaaa
DCAD	Drosophila homeodomain protein caudal	CAD	Drosophila homeodomain protein caudal, vertebrate homolog cdx	0.98	-836	-826	-831	(-)	ttttTTTAtat
DHOM	Drosophila homeoproteins	FTZ.02	Fushi tarazu, involved in body segmentation of the drosophila embryo	0.88	-790	-776	-783	(+)	atctTAATttgcggt
RUNT	Runt-domain transcription factors	RUNT_BGB	Runt/BigBrother heterodimeric complex	0.89	-785	-773	-779	(-)	ctAACCgcaaatt
DOVO	Drosopohila OVO transcription factor	OVO	Ovo/shavenbaby	0.87	-782	-766	-774	(+)	ttgcgGTTAgatgatta
PRDH	Paired homeodomain factors	PAX6_HD	Drosophila PAX6 P3 homeodomain binding site	0.78	-782	-762	-772	(+)	ttgcggttagatgATTAgaca
DCF2	Drosophila Chorion Factor 2	CF2II	CF2-II, Zinc finger splice variant II	0.91	-754	-746	-750	(+)	cTATAtgtc
BEAF	Boundary element associated factor	BEAF32	Boundary element-associated factor of 32kD	0.87	-673	-661	-667	(+)	atctagCGATgca
DHOM	Drosophila homeoproteins	EVE	Even skipped	0.96	-627	-613	-620	(+)	tttcTAATgaaatac
POUF	Transcription factors with POU-domain - N-terminal to homeobox domain	VVL	Ventral veins lacking	0.93	-625	-613	-619	(-)	gtatttcATTAga	CRE-6
DBRC	Drosophila broad-complex for ecdysone steroid response	BRCZ1	Broad-Complex Z1 Zinc Finger isoform	0.88	-614	-596	-605	(+)	acgtacttaACAAatgttc
BEAF	Boundary element associated factor	BEAF32	Boundary element-associated factor of 32kD	0.87	-600	-588	-594	(+)	tgttctCGATtga
DTLL	Drosophila segmentation gene tailless	TLL	Drosophila gap gene tailless, involved in embryonic segmentation	0.93	-591	-583	-587	(-)	ggaagTCAA
ABDB	Drosophila Abd-B group	ABDB	Abdominal B	0.92	-560	-550	-555	(+)	tgtaATAAaaa
POUF	Transcription factors with POU-domain - N-terminal to homeobox domain	VVL	Ventral veins lacking	0.93	-560	-548	-554	(-)	gatttttATTAca	CRE-5
DTLL	Drosophila segmentation gene tailless	TLL	Drosophila gap gene tailless, involved in embryonic segmentation	0.93	-554	-546	-550	(+)	aaaaaTCAA
DCUT	Drosophila homeobox transcription factor with CUT domain	ONECUT	Onecut transcription factor	0.93	-553	-545	-549	(-)	tttGATTtt
DTCF	Drosophila T-cell factor	DTCF	Drosophila T-cell factor, homolog of TCF/LEF, interacts with Armadillo (b-Catenin homolog)	0.87	-554	-542	-548	(-)	gagtTTGAttttt
DGTF	Drosphila giant transcription factor	GT	Giant	0.88	-530	-516	-523	(+)	atttgcGTAAttact
DHOM	Drosophila homeoproteins	ZEN	Zerknullt	0.95	-528	-514	-521	(-)	ccagTAATtacgcaa
DHOM	Drosophila homeoproteins	ZEN	Zerknullt	0.95	-527	-513	-520	(+)	tgcgTAATtactggt
DHOM	Drosophila homeoproteins	DFD	Deformed, homeotic gene in drosophila development	0.99	-449	-435	-442	(+)	gcagTAATgcgttgc
DOVO	Drosopohila OVO transcription factor	OVO	Ovo/shavenbaby	0.87	-418	-402	-410	(+)	cagccGTTAaaaatgga
DHOM	Drosophila homeoproteins	BH2	BarH2	0.89	-396	-382	-389	(-)	aacaTAATggttcta
NKXH	NK-family of homeodomain transcription factors	TIN	Tinman	1	-335	-329	-332	(-)	tcAAGTg
DHOM	Drosophila homeoproteins	UBX	Ultrabithorax	0.92	-307	-293	-300	(+)	tctTTAAttcgccgt
ABDB	Drosophila Abd-B group	ABDB	Abdominal B	0.92	-284	-274	-279	(-)	ttacATAAaac
DHOM	Drosophila homeoproteins	ANTP	Antennapedia	0.95	-285	-271	-278	(+)	tgttTTATgtaatta
PRDH	Paired homeodomain factors	PRD	Paired	0.94	-287	-267	-277	(+)	cgtgttttatgtaATTAacac
DGTF	Drosphila giant transcription factor	GT	Giant	0.88	-283	-269	-276	(+)	ttttatGTAAttaac
DHOM	Drosophila homeoproteins	AP	Apterous	0.91	-281	-267	-274	(-)	gtgtTAATtacataa
DHOM	Drosophila homeoproteins	ZEN	Zerknullt	0.95	-280	-266	-273	(+)	tatgTAATtaacacc
IRXF	Iroquois group of transcription factors	CAUP	Iroquois-complex caupolican	0.97	-276	-268	-272	(+)	taattAACA
POUF	Transcription factors with POU-domain - N-terminal to homeobox domain	VVL	Ventral veins lacking	0.93	-278	-266	-272	(-)	ggtgttaATTAca	CRE-4
BABF	BTB/POZ proteins Bric a brac	BAB1	Bric a brac 1	0.87	-257	-241	-249	(+)	aacAATAtacattttat
ABDB	Drosophila Abd-B group	ABDB	Abdominal B	0.92	-247	-237	-242	(-)	aacaATAAaat
DGTF	Drosphila giant transcription factor	GT	Giant	0.88	-220	-206	-213	(+)	ttctaaGTAAttata
DHOM	Drosophila homeoproteins	ZEN	Zerknullt	0.95	-218	-204	-211	(-)	aataTAATtacttag
DHOM	Drosophila homeoproteins	ZEN	Zerknullt	0.95	-217	-203	-210	(+)	taagTAATtatatta
BABF	BTB/POZ proteins Bric a brac	BAB1	Bric a brac 1	0.87	-217	-201	-209	(-)	tttAATAtaattactta
PRDH	Paired homeodomain factors	PAX6_HD	Drosophila PAX6 P3 homeodomain binding site	0.78	-219	-199	-209	(+)	tctaagtaattatATTAaatt
PRDH	Paired homeodomain factors	PAX6_HD	Drosophila PAX6 P3 homeodomain binding site	0.78	-217	-197	-207	(-)	ctaatttaatataATTActta
POUF	Transcription factors with POU-domain - N-terminal to homeobox domain	VVL	Ventral veins lacking	0.93	-213	-201	-207	(+)	taattatATTAaa	CRE-3
DHOM	Drosophila homeoproteins	ANTP	Antennapedia	0.95	-213	-199	-206	(-)	aattTAATataatta
BABF	BTB/POZ proteins Bric a brac	BAB1	Bric a brac 1	0.87	-199	-183	-191	(-)	tatAATAtgtttaacta
PRDH	Paired homeodomain factors	PAX6_HD	Drosophila PAX6 P3 homeodomain binding site	0.78	-201	-181	-191	(+)	attagttaaacatATTAtaaa
DHOM	Drosophila homeoproteins	ANTP	Antennapedia	0.95	-195	-181	-188	(-)	tttaTAATatgttta
POUF	Transcription factors with POU-domain - N-terminal to homeobox domain	VVL	Ventral veins lacking	0.93	-188	-176	-182	(+)	attataaATTAtt	CRE-2
DCAD	Drosophila homeodomain protein caudal	CAD	Drosophila homeodomain protein caudal, vertebrate homolog cdx	0.98	-179	-169	-174	(+)	tattTTTAcgt
TGIF	TGIF (TG-interacting factor)-Exd (extradenticle) group	HTH	Homothorax	1	-139	-133	-136	(+)	tGTCAca
DSUH	Drosophila supressor of Hairless	SUH	Suppressor of Hairless, linked to notch pathway	0.83	-122	-110	-116	(-)	gatGTGGgaaaca
DE74	Drosophila ecdysone induced protein E74A	E74A	E74A early ecdysone-inducible gene in onset of Drosophila metamorphosis	0.88	-106	-92	-99	(-)	gtaagccGGAAcgca
ABDB	Drosophila Abd-B group	ABDB	Abdominal B	0.92	-90	-80	-85	(+)	catcATAAaaa
DCAD	Drosophila homeodomain protein caudal	CAD	Drosophila homeodomain protein caudal, vertebrate homolog cdx	0.98	-88	-78	-83	(-)	ccttTTTAtga
DWHN	Drosophila winged-helix nude	DWHN	Drosophila winged-helix nude (Whn)-like transcription factor	0.98	-82	-74	-78	(-)	cgCACCttt
DHOM	Drosophila homeoproteins	ANTP	Antennapedia	0.95	-50	-36	-43	(-)	ttatTTATtttattg
POUF	Transcription factors with POU-domain - N-terminal to homeobox domain	VVL	Ventral veins lacking	0.9	-43	-30	-35	(+)	ATAAATAATATATA	CRE-1
DCF2	Drosophila Chorion Factor 2	CF2II	CF2-II, Zinc finger splice variant II	0.91	-37	-29	-33	(-)	tTATAtatt

## Sheet: CREs of the six promoters
Species	Element	start	end	strand	Ration	seq
Aedes aegypti	VVL	5	17	-	0.956	tttgttgATTAgt
Aedes aegypti	ONECUT	6	14	-	0.992	gttGATTag
Aedes aegypti	SLBO	41	53	+	0.969	tATTGccacaatt
Aedes aegypti	SLBO	41	53	-	0.914	aATTGtggcaata
Aedes aegypti	OVO	74	90	+	0.9	taccaGTTAtcgccata
Aedes aegypti	DREF	78	88	-	0.891	tggCGATaact
Aedes aegypti	BEAF32	79	91	-	0.901	ctatggCGATaac
Aedes aegypti	BRCZ3	143	161	-	0.934	aacaaatAAACaaatttag
Aedes aegypti	ABDB	210	220	+	0.92	gaacATAAatt
Aedes aegypti	OVO	328	344	+	0.907	gttcaGTTAccgtagaa
Aedes aegypti	BSH	357	371	-	0.988	taatTAATggaccgc
Aedes aegypti	ZEN	361	375	-	1	tacgTAATtaatgga
Aedes aegypti	VVL	361	373	+	0.946	tccattaATTAcg
Aedes aegypti	ZEN	362	376	+	1	ccatTAATtacgtaa
Aedes aegypti	DRI	362	372	-	0.964	gtaATTAatgg
Aedes aegypti	PAX6_HD	362	382	-	0.813	aatcccttacgtaATTAatgg
Aedes aegypti	GT	364	378	-	0.888	ccttacGTAAttaat
Aedes aegypti	PRD_HD	367	387	+	0.781	aattacgtaaggGATTatggg
Aedes aegypti	GT	426	440	+	0.932	ttatttGTAAttttc
Aedes aegypti	PAX6_HD	490	510	+	0.786	attgtcttacgtaATTAatgg
Aedes aegypti	GT	494	508	+	0.946	tcttacGTAAttaat
Aedes aegypti	ZEN	496	510	-	1	ccatTAATtacgtaa
Aedes aegypti	ZEN	497	511	+	1	tacgTAATtaatgga
Aedes aegypti	VVL	499	511	-	0.946	tccattaATTAcg
Aedes aegypti	DRI	500	510	+	0.964	gtaATTAatgg
Aedes aegypti	BSH	501	515	+	0.988	taatTAATggaccgc
Aedes aegypti	EIP74EF	526	540	-	0.938	atttacaGGAAttat
Aedes aegypti	OVO	543	559	+	0.895	tagccGTTAcattctag
Aedes aegypti	SLBO	593	605	+	0.937	tATTGctataatt
Aedes aegypti	EN	596	610	-	0.99	gtaccaATTAtagca
Aedes aegypti	BH2	597	611	+	0.979	gctaTAATtggtact
Aedes aegypti	EN	614	628	-	0.99	gtaccaATTAtggct
Aedes aegypti	BH2	615	629	+	0.983	gccaTAATtggtact
Aedes aegypti	DREF	634	644	-	0.816	gcaCGATaggg
Aedes aegypti	BEAF32	635	647	-	0.918	attgcaCGATagg
Aedes aegypti	VIS	674	680	+	1	TGTCaat
Aedes aegypti	GT	686	700	+	0.927	tggtgcGTAAaaaaa
Aedes aegypti	CAD	690	700	-	0.996	ttttTTTAcgc
Aedes aegypti	CAD	723	733	-	0.98	gtttTTTAttg
Aedes aegypti	SLOU	755	769	-	0.976	gataTAATtgttgag
Aedes aegypti	EN	756	770	+	0.968	tcaacaATTAtatcc
Aedes aegypti	CF2II	785	793	+	0.938	tTATAtatc
Aedes aegypti	MIRR	806	814	+	0.997	agaaaAACA
Aedes aegypti	DTCF	822	834	-	0.919	tcgtTTGAaattc
Aedes aegypti	CAD	856	866	+	0.998	atttTTTAtga
Aedes aegypti	ABDB	858	868	-	0.963	tttcATAAaaa
Aedes aegypti	DTCF	876	888	-	0.889	tcctTTGAgaatt
Aedes aegypti	OVO	923	939	-	0.896	ttccaGTTAgggggata
Aedes aegypti	BEAF32	950	962	+	0.88	tcaactCGATaag
Aedes aegypti	DREF	953	963	+	0.903	actCGATaagg
Aedes aegypti	DREF	970	980	-	0.934	gaaCGATaaca
Aedes aegypti	BEAF32	971	983	-	0.892	ccagaaCGATaac
Aedes aegypti	BRCZ1	1056	1074	+	0.883	aaataattcACAAagcggt
Aedes aegypti	E74A	1130	1144	-	0.888	gaaaagcGGAAaatc
Aedes aegypti	FTZ	1281	1295	+	0.859	tgCTTAatcttcatc
Aedes aegypti	DRI	1281	1291	-	0.968	aagATTAagca
Aedes aegypti	CF2II	1396	1404	-	0.911	cTATAtctc
Aedes aegypti	SLBO	1408	1420	-	0.917	tATTGgtacatct
Aedes aegypti	BSH	1470	1484	-	0.995	acatTAATtgcgctt
Aedes aegypti	EN	1471	1485	+	0.974	agcgcaATTAatgta
Aedes aegypti	DRI	1474	1484	+	0.972	gcaATTAatgt
Aedes aegypti	VVL	1477	1489	-	0.957	catgtacATTAat
Aedes aegypti	PRD	1487	1507	-	0.953	ttcccgttacaacATTAacat
Aedes aegypti	CAUP	1488	1496	-	0.982	acattAACA
Aedes aegypti	OVO	1491	1507	-	0.916	ttcccGTTAcaacatta
Aedes aegypti	EXEX	1519	1533	-	0.872	tttctcATTAagtca
Aedes aegypti	BTN	1520	1534	+	1	gactTAATgagaaaa
Aedes aegypti	VVL	1522	1534	-	0.939	ttttctcATTAag
Aedes aegypti	BSH	1537	1551	+	0.986	gattTAATcgcagcc
Aedes aegypti	DRI	1537	1547	-	0.982	gcgATTAaatc
Aedes aegypti	CF2II	1614	1622	+	0.929	gTATAtttt
Aedes aegypti	SLBO	1699	1711	+	0.932	tATTGgtacaagt
Aedes aegypti	FTZ	1702	1716	-	0.822	ttCTTActtgtacca
Aedes aegypti	DTCF	1774	1786	+	0.902	tactTTGAttggc
Aedes aegypti	ONECUT	1777	1785	+	0.987	tttGATTgg
Aedes aegypti	DTCF	1886	1898	-	0.898	caatTTGAtttcc
Aedes aegypti	ONECUT	1887	1895	-	0.987	tttGATTtc
Aedes aegypti	CAD	1915	1925	-	0.983	ggttTTTAtaa
Aedes aegypti	SLBO	1982	1994	-	0.913	tATTGgaaaagtg
Aedes aegypti	DREF	2187	2197	-	0.931	aatCGATaccg
Aedes aegypti	BEAF32	2188	2200	-	0.913	aacaatCGATacc
Aedes aegypti	BH2	2238	2252	-	0.912	cgacTAATgggttca
Aedes aegypti	MIRR	2258	2266	-	1	aaaatAACA
Aedes aegypti	PRD_HD	2278	2298	+	0.824	accacatttatgGATTaactt
Aedes aegypti	PAX6_HD	2287	2307	+	0.86	atggattaacttgATTAcctt
Aedes aegypti	DRI	2288	2298	+	0.977	tggATTAactt
Aedes aegypti	VVL	2293	2305	+	0.962	taacttgATTAcc
Aedes aegypti	ONECUT	2296	2304	+	0.98	cttGATTac
Aedes aegypti	DTCF	2360	2372	-	0.978	acctTTGAtcgct
Aedes aegypti	OVO	2463	2479	-	0.97	ttaccGTTAcaagtcaa
Aedes aegypti	BRCZ1	2476	2494	-	0.899	gaataaaacACAAatttac
Aedes aegypti	DTCF	2493	2505	+	0.966	tcgtTTGAtaact
Amyelois transitella	EMS	35	49	-	0.96	ataaTAATtgaaaag
Amyelois transitella	EN	36	50	+	0.978	ttttcaATTAttatg
Amyelois transitella	ABDB	75	85	+	0.92	gatgATAAatt
Amyelois transitella	GT	85	99	+	0.962	ttatttGTAAtattg
Amyelois transitella	BSH	103	117	-	0.993	aattTAATggatctc
Amyelois transitella	DFD	108	122	-	0.99	ttatTAATttaatgg
Amyelois transitella	DRI	112	122	+	0.964	taaATTAataa
Amyelois transitella	ABDA	113	127	+	0.937	aaatTAATaaatatt
Amyelois transitella	VVL	115	127	-	0.964	aatatttATTAat
Amyelois transitella	SLBO	125	137	-	0.928	cATTGgtacaaat
Amyelois transitella	BEAF32	201	213	+	0.887	agacttCGATatg
Amyelois transitella	DREF	204	214	+	0.909	cttCGATatgt
Amyelois transitella	GT	211	225	+	0.894	atgttaGTTAtattc
Amyelois transitella	EN	241	255	-	0.978	tgttcaATTAacaat
Amyelois transitella	BSH	242	256	+	0.996	ttgtTAATtgaacaa
Amyelois transitella	CAUP	243	251	-	0.973	caattAACA
Amyelois transitella	BEAF32	267	279	-	0.888	aattaaCGATgtg
Amyelois transitella	EN	270	284	-	0.968	agtacaATTAacgat
Amyelois transitella	BSH	271	285	+	0.996	tcgtTAATtgtacta
Amyelois transitella	PRD	280	300	-	0.949	atattactgtaaaATTAgtac
Amyelois transitella	BH2	389	403	+	0.926	gtgcTAATaggttgt
Amyelois transitella	OVO	395	411	-	0.879	ggccaGTTAcaacctat
Amyelois transitella	OVO	414	430	-	0.882	ttgcaGTTAagttttta
Amyelois transitella	FTZ	418	432	+	0.836	aaCTTAactgcaaca
Amyelois transitella	BRCZ2	434	452	-	0.947	ttttaaaaAATAggatcta
Amyelois transitella	CAD	442	452	+	0.983	atttTTTAaaa
Amyelois transitella	ABDB	471	481	-	0.923	tttcATAAagt
Amyelois transitella	EN	491	505	-	0.978	gcttcaATTAgtttt
Amyelois transitella	BSH	492	506	+	0.973	aaacTAATtgaagct
Amyelois transitella	CF2II	521	529	+	0.949	tTATAtgtg
Amyelois transitella	HTH	526	532	-	1	tGTCAca
Amyelois transitella	DTCF	561	573	+	0.914	gtctTTGAttgct
Amyelois transitella	ONECUT	564	572	+	0.975	tttGATTgc
Amyelois transitella	ABDB	578	588	-	0.92	aaaaATAAaaa
Amyelois transitella	OVO	601	617	+	0.876	ttgctGTTAttaatttt
Amyelois transitella	ABDA	602	616	-	0.937	aaatTAATaacagca
Amyelois transitella	EXEX	603	617	+	0.875	gctgttATTAatttt
Amyelois transitella	MIRR	605	613	-	1	ttaatAACA
Amyelois transitella	DFD	607	621	+	0.99	ttatTAATttttttc
Amyelois transitella	DRI	607	617	-	0.964	aaaATTAataa
Amyelois transitella	PRD	607	627	-	0.944	atctcagaaaaaaATTAataa
Amyelois transitella	PAX6_HD	624	644	+	0.872	agataataataatATTAgtga
Amyelois transitella	ANTP	626	640	+	0.954	ataaTAATaatatta
Amyelois transitella	PAX6_HD	626	646	-	0.896	aatcactaatattATTAttat
Amyelois transitella	EXEX	638	652	+	0.872	ttagtgATTAgtatg
Amyelois transitella	OVO	664	680	-	0.9	cgccaGTTAgttacata
Amyelois transitella	ZEN	692	706	-	1	atatTAATtattcga
Amyelois transitella	ZEN	693	707	+	1	cgaaTAATtaatata
Amyelois transitella	VVL	695	707	-	0.987	tatattaATTAtt
Amyelois transitella	DRI	696	706	+	0.978	ataATTAatat
Amyelois transitella	BRCZ1	698	716	+	0.931	aattaatatACAAgtcaac
Amyelois transitella	VVL	699	711	-	0.936	cttgtatATTAat
Amyelois transitella	ANTP	722	736	+	0.959	aaatTTATttcattt
Amyelois transitella	CF2II	740	748	-	0.939	tTATAtatt
Amyelois transitella	ABDB	762	772	-	0.92	gaaaATAAaac
Amyelois transitella	VVL	801	813	+	0.934	taggtaaATTAta
Amyelois transitella	ONECUT	861	869	+	0.99	gttGATTta
Amyelois transitella	ZEN	876	890	-	1	ttatTAATtattcac
Amyelois transitella	ZEN	877	891	+	1	tgaaTAATtaataag
Amyelois transitella	VVL	879	891	-	0.97	cttattaATTAtt
Amyelois transitella	EXEX	880	894	-	0.877	atgcttATTAattat
Amyelois transitella	DRI	880	890	+	0.965	ataATTAataa
Amyelois transitella	ABDA	881	895	+	0.937	taatTAATaagcata
Amyelois transitella	VVL	883	895	-	0.953	tatgcttATTAat
Amyelois transitella	PAX6_HD	896	916	+	0.812	ttgagctcatgcaATTAaaat
Amyelois transitella	BSH	902	916	-	1	atttTAATtgcatga
Amyelois transitella	EN	903	917	+	0.974	catgcaATTAaaata
Amyelois transitella	DRI	906	916	+	0.967	gcaATTAaaat
Amyelois transitella	BSH	926	940	-	0.988	atatTAATggtaaaa
Amyelois transitella	ANTP	931	945	+	0.967	ccatTAATattttaa
Amyelois transitella	BEAF32	961	973	-	0.907	tatttgCGATgat
Amyelois transitella	PAX6_HD	963	983	+	0.81	catcgcaaataatATTAccca
Amyelois transitella	ZEN	1045	1059	-	1	aacaTAATtatgtat
Amyelois transitella	ZEN	1046	1060	+	1	tacaTAATtatgttc
Amyelois transitella	UBX	1069	1083	+	0.922	catTTAAtttgcctc
Amyelois transitella	DRI	1069	1079	-	0.962	caaATTAaatg
Amyelois transitella	BRCZ2	1103	1121	-	0.91	gataaacaAATAaataagc
Amyelois transitella	BRCZ1	1107	1125	-	0.918	ataagataaACAAataaat
Amyelois transitella	BTN	1127	1141	-	0.998	gtatTAATgatgagt
Amyelois transitella	CF2II	1139	1147	-	0.997	gTATAtgta
Amyelois transitella	HGTX	1152	1166	-	0.911	aataTAATaaaatgg
Amyelois transitella	VVL	1152	1164	+	0.938	ccattttATTAta
Amyelois transitella	ABDB	1154	1164	-	0.955	tataATAAaat
Amyelois transitella	DTCF	1172	1184	+	0.947	ggctTTGAtattg
Amyelois transitella	ONECUT	1188	1196	-	0.962	gttGATTca
Amyelois transitella	BRCZ3	1194	1212	+	0.959	aactactAAACaaaaagaa
Amyelois transitella	DFD	1252	1266	+	0.998	agagTAATtttaatt
Amyelois transitella	UBX	1258	1272	+	0.922	attTTAAtttacgat
Amyelois transitella	DRI	1258	1268	-	0.967	taaATTAaaat
Amyelois transitella	BEAF32	1263	1275	+	0.96	aatttaCGATaag
Amyelois transitella	DREF	1266	1276	+	0.889	ttaCGATaagt
Amyelois transitella	BRCZ2	1275	1293	+	0.963	gtggataaAATAggaaact
Amyelois transitella	GT	1294	1308	-	0.885	tcatttGTTActtta
Amyelois transitella	BRCZ1	1313	1331	-	0.885	aagtatgaaACAAatattt
Amyelois transitella	DREF	1337	1347	-	0.848	ccaCGATagaa
Amyelois transitella	BEAF32	1338	1350	-	0.9	tacccaCGATaga
Amyelois transitella	CF2II	1349	1357	-	0.935	tTATAtcta
Amyelois transitella	EXEX	1350	1364	-	0.877	gagcttATTAtatct
Amyelois transitella	HGTX	1351	1365	+	0.911	gataTAATaagctcg
Amyelois transitella	BRCZ3	1402	1420	-	0.929	caggagaAAACaaaaactg
Amyelois transitella	SLBO	1789	1801	-	0.924	tATTGtaaaagaa
Amyelois transitella	BRCZ3	1906	1924	-	0.95	atgaaaaAAACtacatgcc
Amyelois transitella	BSH	1979	1993	+	0.988	gtatTAATgggattt
Amyelois transitella	ANTP.02	2002	2016	-	0.948	ttttTAATaaagaag
Amyelois transitella	VVL	2002	2014	+	0.96	cttctttATTAaa
Amyelois transitella	FTZ.02	2041	2055	-	0.912	ccctTAATtcacgcg
Amyelois transitella	GT	2092	2106	-	0.926	ttttttGTCAgatga
Amyelois transitella	ACHI	2095	2101	-	0.995	TGTCaga
Amyelois transitella	PRD	2102	2122	+	0.952	aaaaagcgacgaaATTAgcgc
Amyelois transitella	UBX	2135	2149	-	0.922	cgtTTAAttcgatgc
Amyelois transitella	DRI	2139	2149	+	0.962	cgaATTAaacg
Amyelois transitella	E74A	2195	2209	-	0.901	ggaaatcGGAActat
Amyelois transitella	E74A	2202	2216	-	0.918	gtaaaacGGAAatcg
Amyelois transitella	ZEN	2249	2263	-	1	tataTAATtaagtgt
Amyelois transitella	VVL	2249	2261	+	0.947	acacttaATTAta
Amyelois transitella	ZEN	2250	2264	+	1	cactTAATtatataa
Amyelois transitella	PAX6_HD	2250	2270	-	0.805	tcacaattatataATTAagtg
Amyelois transitella	EN	2257	2271	-	0.968	atcacaATTAtataa
Amyelois transitella	SLOU	2258	2272	+	0.976	tataTAATtgtgata
Amyelois transitella	SLBO	2271	2283	+	0.973	tATTGcaaaaaga
Amyelois transitella	DFD	2276	2290	-	0.99	gaatTAATctttttg
Amyelois transitella	DRI	2280	2290	+	0.993	aagATTAattc
Amyelois transitella	DFD	2281	2295	+	0.993	agatTAATtctgtaa
Amyelois transitella	DRI	2281	2291	-	0.982	agaATTAatct
Amyelois transitella	CF2II	2293	2301	-	0.962	gTATAttta
Amyelois transitella	BRCZ1	2310	2328	+	0.887	aggtaacaaACAAacaaac
Amyelois transitella	PAX6_HD	2335	2355	+	0.823	tcgcatttattttATTAgtta
Amyelois transitella	ANTP	2337	2351	+	0.956	gcatTTATtttatta
Amyelois transitella	VVL	2341	2353	+	0.938	ttattttATTAgt
Amyelois transitella	ABDB	2343	2353	-	0.939	actaATAAaat
Amyelois transitella	GT	2346	2360	+	0.883	ttattaGTTAgttgg
Amyelois transitella	PAX6_HD	2366	2386	-	0.786	cagtgttcatacgATTAtggt
Amyelois transitella	UBX	2404	2418	-	0.922	cgtTTAAttcgatgc
Amyelois transitella	DRI	2408	2418	+	0.962	cgaATTAaacg
Amyelois transitella	E74A	2464	2478	-	0.901	ggaaatcGGAAttat
Amyelois transitella	E74A	2471	2485	-	0.918	gtaaaacGGAAatcg
Amyelois transitella	ZEN	2522	2536	-	1	tagaTAATtaagagt
Amyelois transitella	VVL	2522	2534	+	0.937	actcttaATTAtc
Amyelois transitella	ZEN	2523	2537	+	1	ctctTAATtatctat
Amyelois transitella	PRD	2523	2543	-	0.957	atttatatagataATTAagag
Amyelois transitella	SLBO	2548	2560	+	0.926	tATTGcaagaaga
Amyelois transitella	BRCZ1	2586	2604	+	0.887	aggtaacaaACAAacaaac
Amyelois transitella	PAX6_HD	2615	2635	+	0.826	tcgcatttattttATTAgttg
Amyelois transitella	ANTP	2617	2631	+	0.956	gcatTTATtttatta
Amyelois transitella	VVL	2621	2633	+	0.938	ttattttATTAgt
Amyelois transitella	ABDB	2623	2633	-	0.939	actaATAAaat
Amyelois transitella	OVO	2638	2654	-	0.9	gtacgGTTAtggtaaat
Amyelois transitella	ANTP	2665	2679	+	0.971	ccttTAATttttttt
Apis mellifera	DTCF	14	26	+	0.881	aaatTTGAtctac
Apis mellifera	BRCZ1	16	34	+	0.882	atttgatctACAAaatatg
Apis mellifera	ZEN	59	73	-	1	gaatTAATtagtgga
Apis mellifera	EN	60	74	+	1	ccactaATTAattca
Apis mellifera	PAX6_HD	60	80	-	0.79	gatgtttgaattaATTAgtgg
Apis mellifera	VVL	62	74	-	0.949	tgaattaATTAgt
Apis mellifera	DRI	63	73	+	0.975	ctaATTAattc
Apis mellifera	DFD	64	78	+	0.993	taatTAATtcaaaca
Apis mellifera	DRI	64	74	-	0.968	tgaATTAatta
Apis mellifera	AP	79	93	-	0.911	gagtTAATtttacga
Apis mellifera	GT	83	97	-	0.904	tattgaGTTAatttt
Apis mellifera	ANTP	93	107	-	0.992	aagtTAATtttattg
Apis mellifera	BRCZ4	119	137	+	0.969	aaagaaaaTAAAtaaaata
Apis mellifera	BRCZ2	121	139	+	0.914	agaaaataAATAaaatagg
Apis mellifera	BRCZ2	126	144	+	0.928	ataaataaAATAggtatgt
Apis mellifera	DFD	145	159	-	0.991	atagTAATacattat
Apis mellifera	SLBO	163	175	-	0.936	gATTGcaacatat
Apis mellifera	PAX6_HD	168	188	+	0.81	ttgcaatcatccgATTAcgat
Apis mellifera	BEAF32	179	191	+	0.927	cgattaCGATatt
Apis mellifera	DREF	182	192	+	0.878	ttaCGATattt
Apis mellifera	ZEN	187	201	-	1	atgaTAATtaaatat
Apis mellifera	VVL	187	199	+	0.945	atatttaATTAtc
Apis mellifera	ABDA	188	202	+	1	tattTAATtatcatt
Apis mellifera	VVL	190	202	-	0.936	aatgataATTAaa
Apis mellifera	EXEX	215	229	-	0.872	tttctcATTAaaaca
Apis mellifera	ANTP.02	216	230	+	1	gtttTAATgagaaat
Apis mellifera	DTCF	228	240	+	0.895	aattTTGAtcata
Apis mellifera	EXEX	262	276	+	0.875	tttgttATTAttcgt
Apis mellifera	MIRR	264	272	-	1	ataatAACA
Apis mellifera	GT	269	283	+	0.912	ttattcGTAActcgt
Apis mellifera	CF2II	283	291	-	0.916	aTATAtaca
Apis mellifera	CF2II	284	292	+	1	gTATAtata
Apis mellifera	CF2II	285	293	-	0.99	aTATAtata
Apis mellifera	CF2II	286	294	+	0.99	aTATAtata
Apis mellifera	CF2II	287	295	-	0.971	tTATAtata
Apis mellifera	VVL	291	303	-	0.934	tttatatATTAta
Apis mellifera	CF2II	294	302	-	0.939	tTATAtatt
Apis mellifera	CF2II.02	295	303	+	0.855	atATATaaa
Apis mellifera	CAD	297	307	-	0.987	ttttTTTAtat
Apis mellifera	CF2II	304	312	-	0.919	aTATAtttt
Apis mellifera	CF2II	306	314	-	0.939	tTATAtatt
Apis mellifera	BRCZ3	307	325	+	0.958	atatataAAACtaaaagaa
Apis mellifera	CF2II.02	307	315	+	0.855	atATATaaa
Apis mellifera	CF2II	326	334	-	0.928	gTATAtttc
Apis mellifera	SLBO	432	444	-	0.916	tATTGtcgcaaga
Apis mellifera	ONECUT	525	533	+	0.955	attGATTct
Apis mellifera	ONECUT	535	543	-	0.96	attGATTcc
Apis mellifera	DREF	778	788	-	0.842	ataCGATaccg
Apis mellifera	BEAF32	779	791	-	0.88	agaataCGATacc
Apis mellifera	BRCZ1	932	950	-	0.9	agattaaagACAAttccac
Apis mellifera	DRI	941	951	-	0.967	cagATTAaaga
Apis mellifera	PRD	990	1010	-	0.942	tagtagaggcagaATTAccat
Apis mellifera	EN	1004	1018	-	1	ctcctaATTAgtaga
Apis mellifera	EN	1005	1019	+	1	ctactaATTAggaga
Apis mellifera	HGTX	1099	1113	-	0.911	cataTAATaaaagcg
Apis mellifera	ABDB	1101	1111	-	0.955	tataATAAaag
Apis mellifera	DREF	1308	1318	-	0.905	gacCGATaatt
Apis mellifera	BEAF32	1309	1321	-	0.912	gaagacCGATaat
Apis mellifera	PRD_HD	1325	1345	+	0.773	taccttgtcatcGATTtgatc
Apis mellifera	DREF	1330	1340	-	0.831	aatCGATgaca
Apis mellifera	DREF	1333	1343	+	0.809	catCGATttga
Apis mellifera	DREF	1403	1413	+	0.871	ataCGATaaag
Apis mellifera	HTH	1448	1454	+	1	tGTCAca
Apis mellifera	BSH	1548	1562	-	0.988	gcatTAATggtacag
Apis mellifera	BH2	1578	1592	+	0.894	ttcaTAATaggaaat
Apis mellifera	EIP74EF	1580	1594	+	0.915	cataataGGAAatga
Apis mellifera	PRD	1598	1618	-	0.962	gataattcgaaaaATTAtcat
Apis mellifera	DREF	1612	1622	-	0.93	attCGATaatt
Apis mellifera	BEAF32	1613	1625	-	0.887	acgattCGATaat
Apis mellifera	CAD	1624	1634	+	0.985	gtttTTTAaaa
Apis mellifera	CF2II	1650	1658	+	0.919	aTATAtttt
Apis mellifera	BRCZ2	1652	1670	-	0.929	atataaaaAATAaaaatat
Apis mellifera	ABDB	1655	1665	-	0.92	aaaaATAAaaa
Apis mellifera	CAD	1660	1670	+	0.987	atttTTTAtat
Apis mellifera	CF2II.02	1664	1672	-	0.855	atATATaaa
Apis mellifera	CF2II	1665	1673	+	0.971	tTATAtata
Apis mellifera	CF2II	1666	1674	-	0.99	aTATAtata
Apis mellifera	CF2II	1667	1675	+	0.99	aTATAtata
Apis mellifera	CF2II	1668	1676	-	0.99	aTATAtata
Apis mellifera	CF2II	1669	1677	+	0.99	aTATAtata
Apis mellifera	CF2II	1670	1678	-	0.99	aTATAtata
Apis mellifera	CF2II	1671	1679	+	0.99	aTATAtata
Apis mellifera	CF2II	1672	1680	-	0.99	aTATAtata
Apis mellifera	CF2II	1673	1681	+	0.99	aTATAtata
Apis mellifera	CF2II	1674	1682	-	0.99	aTATAtata
Apis mellifera	CF2II	1675	1683	+	0.99	aTATAtata
Apis mellifera	CF2II	1676	1684	-	0.99	aTATAtata
Apis mellifera	CF2II	1677	1685	+	0.99	aTATAtata
Apis mellifera	CF2II	1678	1686	-	0.99	aTATAtata
Apis mellifera	CF2II	1679	1687	+	0.99	aTATAtata
Apis mellifera	CF2II	1680	1688	-	0.99	aTATAtata
Apis mellifera	CF2II	1681	1689	+	0.99	aTATAtata
Apis mellifera	CF2II	1682	1690	-	0.99	aTATAtata
Apis mellifera	CF2II	1683	1691	+	0.99	aTATAtata
Apis mellifera	CF2II	1684	1692	-	0.99	aTATAtata
Apis mellifera	CF2II	1685	1693	+	0.99	aTATAtata
Apis mellifera	CF2II	1686	1694	-	0.99	aTATAtata
Apis mellifera	CF2II	1687	1695	+	0.99	aTATAtata
Apis mellifera	CF2II	1688	1696	-	0.99	aTATAtata
Apis mellifera	CF2II	1689	1697	+	0.99	aTATAtata
Apis mellifera	CF2II	1690	1698	-	0.99	aTATAtata
Apis mellifera	CF2II	1691	1699	+	0.99	aTATAtata
Apis mellifera	CF2II	1692	1700	-	0.99	aTATAtata
Apis mellifera	CF2II	1693	1701	+	0.99	aTATAtata
Apis mellifera	CF2II	1694	1702	-	0.99	aTATAtata
Apis mellifera	CF2II	1695	1703	+	0.99	aTATAtata
Apis mellifera	PRD	1695	1715	+	0.942	atatatatataaaATTAtgat
Apis mellifera	CF2II	1696	1704	-	0.99	aTATAtata
Apis mellifera	CF2II	1697	1705	+	0.99	aTATAtata
Apis mellifera	CF2II	1698	1706	-	0.971	tTATAtata
Apis mellifera	CF2II.02	1699	1707	+	0.855	atATATaaa
Apis mellifera	ANTP	1701	1715	-	0.962	atcaTAATtttatat
Apis mellifera	DFD	1707	1721	-	0.992	ttatTAATcataatt
Apis mellifera	PAX6_HD	1710	1730	+	0.866	tatgattaataaaATTAataa
Apis mellifera	DRI	1711	1721	+	0.982	atgATTAataa
Apis mellifera	ANTP	1712	1726	+	0.978	tgatTAATaaaatta
Apis mellifera	PAX6_HD	1712	1732	-	0.878	aattattaattttATTAatca
Apis mellifera	ABDB	1714	1724	+	0.928	attaATAAaat
Apis mellifera	VVL	1714	1726	-	0.969	taattttATTAat
Apis mellifera	ANTP	1716	1730	-	0.993	ttatTAATtttatta
Apis mellifera	DRI	1720	1730	+	0.964	aaaATTAataa
Apis mellifera	ANTP	1721	1735	+	0.954	aaatTAATaattttt
Apis mellifera	ANTP	1724	1738	+	0.959	ttaaTAATttttttt
Apis mellifera	CAD	1733	1743	+	0.987	ttttTTTAtat
Apis mellifera	BRCZ2	1790	1808	-	0.929	aaaaaaaaAATAataatat
Apis mellifera	BRCZ4	1807	1825	-	0.948	attctataTAAAaaaaaaa
Apis mellifera	CAD	1810	1820	+	0.987	ttttTTTAtat
Apis mellifera	DFD	1817	1831	-	0.993	taatTAATtctatat
Apis mellifera	ZEN	1821	1835	-	1	acaaTAATtaattct
Apis mellifera	DRI	1821	1831	+	0.969	agaATTAatta
Apis mellifera	VVL	1821	1833	+	0.949	agaattaATTAtt
Apis mellifera	ZEN	1822	1836	+	1	gaatTAATtattgtt
Apis mellifera	DRI	1822	1832	-	0.976	ataATTAattc
Apis mellifera	ANTP	1832	1846	+	0.982	ttgtTAATtttataa
Apis mellifera	PRD	1832	1852	-	0.962	taattattataaaATTAacaa
Apis mellifera	CAUP	1833	1841	-	0.971	aaattAACA
Apis mellifera	ABDB	1838	1848	-	0.942	tattATAAaat
Apis mellifera	HGTX	1840	1854	+	0.911	tttaTAATaattatc
Apis mellifera	ZEN	1842	1856	-	1	ttgaTAATtattata
Apis mellifera	VVL	1842	1854	+	0.931	tataataATTAtc
Apis mellifera	ZEN	1843	1857	+	1	ataaTAATtatcaat
Apis mellifera	BH2	1849	1863	-	0.962	ataaTAATtgataat
Apis mellifera	EN	1850	1864	+	0.978	ttatcaATTAttatt
Apis mellifera	ANTP.02	1855	1869	-	0.939	ctctTAATaataatt
Apis mellifera	GT	1930	1944	-	0.9	ttgtacGTTActctt
Apis mellifera	DREF	1998	2008	-	0.848	gcaCGATacaa
Apis mellifera	BEAF32	1999	2011	-	0.918	ttcgcaCGATaca
Apis mellifera	ZEN	2015	2029	-	1	taatTAATtaacata
Apis mellifera	VVL	2015	2027	+	0.997	tatgttaATTAat
Apis mellifera	AP	2016	2030	+	1	atgtTAATtaattac
Apis mellifera	PRD	2016	2036	-	0.947	gttaaagtaattaATTAacat
Apis mellifera	CAUP	2017	2025	-	0.977	taattAACA
Apis mellifera	VVL	2018	2030	-	0.954	gtaattaATTAac
Apis mellifera	ZEN	2019	2033	-	1	aaagTAATtaattaa
Apis mellifera	DRI	2019	2029	+	0.969	ttaATTAatta
Apis mellifera	VVL	2019	2031	+	0.97	ttaattaATTAct
Apis mellifera	ZEN	2020	2034	+	1	taatTAATtacttta
Apis mellifera	DRI	2020	2030	-	0.969	gtaATTAatta
Apis mellifera	PAX6_HD	2020	2040	-	0.835	tcctgttaaagtaATTAatta
Apis mellifera	VVL	2022	2034	-	0.932	taaagtaATTAat
Apis mellifera	OVO	2025	2041	-	0.919	ttcctGTTAaagtaatt
Apis mellifera	CAD	2076	2086	+	0.989	gtttTTTAtat
Apis mellifera	CAD	2092	2102	-	0.983	ttttTTTAaat
Apis mellifera	DREF	2106	2116	-	0.959	tttCGATaaaa
Apis mellifera	BEAF32	2107	2119	-	0.947	atgtttCGATaaa
Apis mellifera	ZEN	2118	2132	-	1	ttaaTAATtataaat
Apis mellifera	ZEN	2119	2133	+	1	tttaTAATtattaac
Apis mellifera	ABDA	2121	2135	-	0.937	gagtTAATaattata
Apis mellifera	BRCZ3	2130	2148	-	0.959	aaaaaaaAAACtagagtta
Apis mellifera	ANTP	2149	2163	+	0.963	ttttTAATtcaatac
Apis mellifera	ANTP	2176	2190	+	0.979	ctttTAATatgatac
Apis mellifera	ABDB	2191	2201	-	0.96	aataATAAaac
Apis mellifera	ANTP	2232	2246	-	0.965	ttctTAATttcttaa
Apis mellifera	SLBO	2247	2259	-	0.94	cATTGatacaaat
Bombyx mori	ANTP	47	61	+	0.962	atttTAATattttag
Bombyx mori	PAX6_HD	86	106	+	0.79	ctcactttatgtaATTAaata
Bombyx mori	ANTP	88	102	+	0.951	cactTTATgtaatta
Bombyx mori	GT	90	104	+	0.888	ctttatGTAAttaaa
Bombyx mori	ABDA	92	106	-	1	tattTAATtacataa
Bombyx mori	ZEN	93	107	+	1	tatgTAATtaaataa
Bombyx mori	PAX6_HD	93	113	-	0.795	taataattatttaATTAcata
Bombyx mori	VVL	95	107	-	0.964	ttatttaATTAca
Bombyx mori	ZEN	100	114	-	1	ttaaTAATtatttaa
Bombyx mori	ZEN	101	115	+	1	taaaTAATtattaaa
Bombyx mori	ANTP.02	103	117	-	0.943	cattTAATaattatt
Bombyx mori	ZEN	113	127	-	1	ttaaTAATtacattt
Bombyx mori	ZEN	114	128	+	1	aatgTAATtattaaa
Bombyx mori	ANTP.02	116	130	-	0.945	atttTAATaattaca
Bombyx mori	MIRR	156	164	-	0.997	aaaaaAACA
Bombyx mori	ABDA	159	173	-	1	atttTAATtaaaaaa
Bombyx mori	VVL	159	171	+	0.974	ttttttaATTAaa
Bombyx mori	ABDA	160	174	+	1	ttttTAATtaaaatc
Bombyx mori	VVL	162	174	-	0.968	gattttaATTAaa
Bombyx mori	DRI	163	173	+	0.968	ttaATTAaaat
Bombyx mori	BEAF32	172	184	-	0.907	tgttaaCGATgat
Bombyx mori	MIRR	213	221	-	0.997	agaaaAACA
Bombyx mori	BRCZ2	220	238	-	0.976	tgataaaaAATAgtacaag
Bombyx mori	ABDB	230	240	-	0.928	gttgATAAaaa
Bombyx mori	CF2II	280	288	-	0.914	gTATAtaga
Bombyx mori	CF2II	289	297	+	0.933	tTATAttta
Bombyx mori	BSH	303	317	-	0.995	taatTAATtgtgttc
Bombyx mori	EN	304	318	+	0.968	aacacaATTAattaa
Bombyx mori	ABDA	307	321	-	1	tgttTAATtaattgt
Bombyx mori	DRI	307	317	+	0.969	acaATTAatta
Bombyx mori	VVL	307	319	+	0.957	acaattaATTAaa
Bombyx mori	ZEN	308	322	+	1	caatTAATtaaacaa
Bombyx mori	DRI	308	318	-	0.973	ttaATTAattg
Bombyx mori	VVL	310	322	-	0.939	ttgtttaATTAat
Bombyx mori	BSH	335	349	-	1	gtttTAATtgtataa
Bombyx mori	EN	336	350	+	0.968	tatacaATTAaaacc
Bombyx mori	DRI	339	349	+	0.961	acaATTAaaac
Bombyx mori	ANTP	394	408	-	0.952	ttgaTAATtctattt
Bombyx mori	ANTP	418	432	-	0.988	acttTAATatgattt
Bombyx mori	ONECUT	459	467	-	0.999	tttGATTtg
Bombyx mori	SLBO	583	595	-	0.979	tATTGtaaaaaca
Bombyx mori	MIRR	583	591	-	0.997	gtaaaAACA
Bombyx mori	ANTP	591	605	-	0.962	gtttTAATcttattg
Bombyx mori	DRI	595	605	+	0.978	aagATTAaaac
Bombyx mori	DFD	651	665	-	1	ctagTAATtctaatt
Bombyx mori	BTN	663	677	+	0.987	tagaTAATgaccaag
Bombyx mori	MIRR	708	716	-	0.997	taaaaAACA
Bombyx mori	CAD	709	719	+	0.981	gtttTTTAgaa
Bombyx mori	CF2II	721	729	+	0.933	tTATAttta
Bombyx mori	SLBO	743	755	+	0.959	tATTGataaaatg
Bombyx mori	ABDB	744	754	+	0.928	attgATAAaat
Bombyx mori	DTCF	772	784	+	0.893	atttTTGAtctta
Bombyx mori	BRCZ4	810	828	+	0.948	tagttattTAAAgaaaaaa
Bombyx mori	DTCF	825	837	-	0.899	aattTTGAttttt
Bombyx mori	ONECUT	826	834	-	0.982	tttGATTtt
Bombyx mori	BEAF32	834	846	+	0.993	aattatCGATaaa
Bombyx mori	DREF	834	844	-	0.979	tatCGATaatt
Bombyx mori	BEAF32	835	847	-	0.947	ctttatCGATaat
Bombyx mori	DREF	837	847	+	0.968	tatCGATaaag
Bombyx mori	VVL	844	856	+	0.969	aaagttgATTAtt
Bombyx mori	ONECUT	847	855	+	0.975	gttGATTat
Bombyx mori	DREF	907	917	-	0.872	gggCGATaaat
Bombyx mori	BEAF32	908	920	-	0.912	cgggggCGATaaa
Bombyx mori	ABDB	939	949	-	0.963	tttcATAAaat
Bombyx mori	PAX6_HD	970	990	+	0.856	gattcttaattatATTAttta
Bombyx mori	ZEN	971	985	-	1	aataTAATtaagaat
Bombyx mori	VVL	971	983	+	0.96	attcttaATTAta
Bombyx mori	ZEN	972	986	+	1	ttctTAATtatatta
Bombyx mori	PAX6_HD	972	992	-	0.862	tataaataatataATTAagaa
Bombyx mori	VVL	974	986	-	0.936	taatataATTAag
Bombyx mori	ANTP	976	990	-	0.983	taaaTAATataatta
Bombyx mori	VVL	976	988	+	0.934	taattatATTAtt
Bombyx mori	BRCZ4	986	1004	-	0.948	cttgtataTAAAtataaat
Bombyx mori	CF2II	988	996	+	0.933	tTATAttta
Bombyx mori	BRCZ1	991	1009	+	0.91	tatttatatACAAgaattg
Bombyx mori	CF2II	993	1001	-	0.915	gTATAtaaa
Bombyx mori	BEAF32	1030	1042	+	0.893	aaaataCGATaat
Bombyx mori	DREF	1033	1043	+	0.902	ataCGATaata
Bombyx mori	BH2	1035	1049	+	0.893	acgaTAATagactaa
Bombyx mori	PAX6_HD	1046	1066	+	0.81	ctaacataaatatATTAaata
Bombyx mori	CF2II	1052	1060	-	0.952	aTATAttta
Bombyx mori	ANTP	1052	1066	-	0.977	tattTAATatattta
Bombyx mori	VVL	1052	1064	+	0.952	taaatatATTAaa
Bombyx mori	ABDA	1063	1077	-	1	tattTAATtaatatt
Bombyx mori	VVL	1063	1075	+	0.981	aatattaATTAaa
Bombyx mori	ZEN	1064	1078	+	1	atatTAATtaaatac
Bombyx mori	DRI	1064	1074	-	0.978	ttaATTAatat
Bombyx mori	VVL	1066	1078	-	0.952	gtatttaATTAat
Bombyx mori	BRCZ1	1068	1086	+	0.884	taattaaatACAAtaaatg
Bombyx mori	DFD	1086	1100	-	0.993	ttatTAATtcataac
Bombyx mori	DRI	1090	1100	+	0.964	tgaATTAataa
Bombyx mori	ANTP	1091	1105	+	0.961	gaatTAATaaatttt
Bombyx mori	VVL	1093	1105	-	0.964	aaaatttATTAat
Bombyx mori	ONECUT	1107	1115	-	0.98	attGATTac
Bombyx mori	BEAF32	1247	1259	+	0.898	ctggttCGATact
Bombyx mori	DREF	1250	1260	+	0.913	gttCGATacta
Bombyx mori	GT	1263	1277	-	0.886	ttgtttGTTAttcag
Bombyx mori	MIRR	1264	1272	+	1	tgaatAACA
Bombyx mori	BRCZ3	1265	1283	+	0.922	gaataacAAACaaaaaaaa
Bombyx mori	DREF	1305	1315	-	0.925	cacCGATaata
Bombyx mori	EXEX	1582	1596	-	0.872	ctagtgATTActggt
Bombyx mori	DFD	1583	1597	+	0.999	ccagTAATcactagt
Bombyx mori	DFD	1593	1607	+	0.991	ctagTAATaggtaca
Bombyx mori	EN	1609	1623	-	0.978	tactcaATTAacata
Bombyx mori	BSH	1610	1624	+	0.996	atgtTAATtgagtac
Bombyx mori	PRD	1610	1630	-	0.943	tttaatgtactcaATTAacat
Bombyx mori	CAUP	1611	1619	-	0.973	caattAACA
Bombyx mori	VVL	1618	1630	+	0.941	tgagtacATTAaa
Bombyx mori	CF2II	1653	1661	+	0.962	gTATAttta
Bombyx mori	GT	1660	1674	+	0.92	tattgtGTAAttaaa
Bombyx mori	ABDA	1662	1676	-	1	ctttTAATtacacaa
Bombyx mori	ZEN	1663	1677	+	1	tgtgTAATtaaaagt
Bombyx mori	VVL	1665	1677	-	0.938	acttttaATTAca
Bombyx mori	OVO	1676	1692	+	0.949	gtactGTTAttttcaaa
Bombyx mori	MIRR	1680	1688	-	1	aaaatAACA
Bombyx mori	CAD	1694	1704	-	0.987	ttttTTTAtat
Bombyx mori	FTZ.02	1740	1754	+	0.901	atctTAATttgcggt
Bombyx mori	OVO	1748	1764	+	0.875	ttgcgGTTAgatgatta
Bombyx mori	PAX6_HD	1748	1768	+	0.803	ttgcggttagatgATTAgaca
Bombyx mori	CF2II	1776	1784	+	0.944	cTATAtgtc
Bombyx mori	BEAF32	1857	1869	+	0.874	atctagCGATgca
Bombyx mori	EVE	1903	1917	+	0.999	tttcTAATgaaatac
Bombyx mori	VVL	1905	1917	-	0.932	gtatttcATTAga
Bombyx mori	BRCZ1	1916	1934	+	0.893	acgtacttaACAAatgttc
Bombyx mori	BEAF32	1930	1942	+	0.881	tgttctCGATtga
Bombyx mori	ABDB	1970	1980	+	0.944	tgtaATAAaaa
Bombyx mori	VVL	1970	1982	-	0.944	gatttttATTAca
Bombyx mori	DTCF	1976	1988	-	0.942	gagtTTGAttttt
Bombyx mori	ONECUT	1977	1985	-	0.982	tttGATTtt
Bombyx mori	GT	2000	2014	+	0.91	atttgcGTAAttact
Bombyx mori	ZEN	2002	2016	-	1	ccagTAATtacgcaa
Bombyx mori	ZEN	2003	2017	+	1	tgcgTAATtactggt
Bombyx mori	DFD	2081	2095	+	0.991	gcagTAATgcgttgc
Bombyx mori	OVO	2112	2128	+	0.915	cagccGTTAaaaatgga
Bombyx mori	BH2	2134	2148	-	0.905	aacaTAATggttcta
Bombyx mori	UBX	2223	2237	+	0.922	tctTTAAttcgccgt
Bombyx mori	PRD	2243	2263	+	0.947	cgtgttttatgtaATTAacac
Bombyx mori	ANTP	2245	2259	+	0.951	tgttTTATgtaatta
Bombyx mori	ABDB	2246	2256	-	0.923	ttacATAAaac
Bombyx mori	GT	2247	2261	+	0.946	ttttatGTAAttaac
Bombyx mori	AP	2249	2263	-	1	gtgtTAATtacataa
Bombyx mori	ZEN	2250	2264	+	1	tatgTAATtaacacc
Bombyx mori	VVL	2252	2264	-	0.947	ggtgttaATTAca
Bombyx mori	CAUP	2254	2262	+	0.977	taattAACA
Bombyx mori	ABDB	2283	2293	-	0.92	aacaATAAaat
Bombyx mori	GT	2310	2324	+	0.916	ttctaaGTAAttata
Bombyx mori	PAX6_HD	2311	2331	+	0.882	tctaagtaattatATTAaatt
Bombyx mori	ZEN	2312	2326	-	1	aataTAATtacttag
Bombyx mori	ZEN	2313	2327	+	1	taagTAATtatatta
Bombyx mori	PAX6_HD	2313	2333	-	0.87	ctaatttaatataATTActta
Bombyx mori	ANTP	2317	2331	-	0.995	aattTAATataatta
Bombyx mori	VVL	2317	2329	+	0.942	taattatATTAaa
Bombyx mori	PAX6_HD	2329	2349	+	0.797	attagttaaacatATTAtaaa
Bombyx mori	ANTP	2335	2349	-	0.953	tttaTAATatgttta
Bombyx mori	VVL	2342	2354	+	0.931	attataaATTAtt
Bombyx mori	CAD	2351	2361	+	0.984	tattTTTAcgt
Bombyx mori	HTH	2391	2397	+	1	tGTCAca
Bombyx mori	E74A	2424	2438	-	0.916	gtaagccGGAAcgca
Bombyx mori	ABDB	2440	2450	+	0.99	catcATAAaaa
Bombyx mori	CAD	2442	2452	-	0.986	ccttTTTAtga
Bombyx mori	ANTP	2480	2494	-	0.956	ttatTTATtttattg
Bombyx mori	CF2II	2493	2501	-	0.939	tTATAtatt
Drosophila melanogaster	EIP74EF	20	34	+	0.928	ctgcacaGGAAgaat
Drosophila melanogaster	MIRR	149	157	-	0.997	aaaaaAACA
Drosophila melanogaster	BEAF32	165	177	+	0.921	ctatagCGATata
Drosophila melanogaster	DREF	168	178	+	0.922	tagCGATatac
Drosophila melanogaster	ABDB	235	245	+	0.923	tttcATAAatc
Drosophila melanogaster	ONECUT	240	248	-	0.99	tttGATTta
Drosophila melanogaster	GT	254	268	-	0.954	ttctgcGTAAtatac
Drosophila melanogaster	BRCZ2	289	307	+	0.943	gtagaataAATAgtttagg
Drosophila melanogaster	PAX6_HD	334	354	+	0.878	ttctcataatcgcATTAttca
Drosophila melanogaster	PAX6_HD	336	356	-	0.856	cttgaataatgcgATTAtgag
Drosophila melanogaster	VIS	362	368	-	1	TGTCaac
Drosophila melanogaster	FTZ.02	380	394	-	0.901	cactTAATttactac
Drosophila melanogaster	VVL	380	392	+	0.939	gtagtaaATTAag
Drosophila melanogaster	SLBO	406	418	-	0.92	tATTGccatagca
Drosophila melanogaster	ACHI	450	456	-	0.995	TGTCaga
Drosophila melanogaster	FTZ.02	577	591	+	0.938	ttgtTAATtcctctt
Drosophila melanogaster	CAUP	578	586	-	0.973	gaattAACA
Drosophila melanogaster	EIP74EF	580	594	-	0.915	ctaaagaGGAAttaa
Drosophila melanogaster	ZEN	604	618	-	1	tataTAATtaaaaca
Drosophila melanogaster	VVL	604	616	+	0.957	tgttttaATTAta
Drosophila melanogaster	ABDA	605	619	+	1	gtttTAATtatataa
Drosophila melanogaster	DRI	605	615	-	0.961	ataATTAaaac
Drosophila melanogaster	PRD	605	625	-	0.947	gtgcgtttatataATTAaaac
Drosophila melanogaster	ANTP	609	623	-	0.961	gcgtTTATataatta
Drosophila melanogaster	PAX6_HD	649	669	+	0.85	acaagctaacaacATTAagcc
Drosophila melanogaster	FTZ	655	669	-	0.85	ggCTTAatgttgtta
Drosophila melanogaster	BEAF32	664	676	+	0.925	taagccCGATatc
Drosophila melanogaster	DREF	667	677	+	0.837	gccCGATatct
Drosophila melanogaster	ZEN	681	695	-	1	acatTAATtatagtc
Drosophila melanogaster	ZEN	682	696	+	1	actaTAATtaatgtg
Drosophila melanogaster	VVL	684	696	-	0.971	cacattaATTAta
Drosophila melanogaster	DRI	685	695	+	0.974	ataATTAatgt
Drosophila melanogaster	BEAF32	750	762	+	0.913	aacaatCGATata
Drosophila melanogaster	DREF	753	763	+	0.979	aatCGATataa
Drosophila melanogaster	ONECUT	781	789	-	0.936	aatGATTtg
Drosophila melanogaster	BTN	887	901	-	0.998	taatTAATgattcgc
Drosophila melanogaster	ZEN	891	905	-	1	aaagTAATtaatgat
Drosophila melanogaster	VVL	891	903	+	0.941	atcattaATTAct
Drosophila melanogaster	ZEN	892	906	+	1	tcatTAATtactttc
Drosophila melanogaster	E74A	909	923	-	0.913	ccatttcGGAAgtcg
Drosophila melanogaster	DTCF	939	951	-	0.873	ttatTTGAtcgtt
Drosophila melanogaster	FTZ	1019	1033	-	0.853	ttCTTAatcccaaac
Drosophila melanogaster	BRCZ4	1023	1041	+	0.956	gggattaaGAAAcataatt
Drosophila melanogaster	DRI	1023	1033	+	0.963	gggATTAagaa
Drosophila melanogaster	PRD	1026	1046	+	0.94	attaagaaacataATTAtaat
Drosophila melanogaster	ZEN	1032	1046	-	1	attaTAATtatgttt
Drosophila melanogaster	ZEN	1033	1047	+	1	aacaTAATtataata
Drosophila melanogaster	VVL	1035	1047	-	0.932	tattataATTAtg
Drosophila melanogaster	HGTX	1039	1053	+	0.911	attaTAATaataccg
Drosophila melanogaster	DTCF	1122	1134	-	0.877	atctTTGAagtta
Drosophila melanogaster	DFD	1126	1140	-	0.997	gaagTAATctttgaa
Drosophila melanogaster	ANTP	1138	1152	+	0.968	ttcaTAATttaatat
Drosophila melanogaster	PAX6_HD	1143	1163	-	0.803	agttgttaagcatATTAaatt
Drosophila melanogaster	OVO	1211	1227	-	0.947	tatctGTTActtttata
Drosophila melanogaster	BRCZ1	1275	1293	+	0.942	acataatacACAAatatat
Drosophila melanogaster	CF2II	1285	1293	-	0.933	aTATAtttg
Drosophila melanogaster	CF2II	1288	1296	+	0.952	aTATAttta
Drosophila melanogaster	DTCF	1295	1307	+	0.891	tactTTGAattca
Drosophila melanogaster	CF2II	1308	1316	-	0.977	cTATAtgta
Drosophila melanogaster	CAD	1316	1326	+	0.984	gattTTTAaga
Drosophila melanogaster	BEAF32	1352	1364	+	0.96	ttttagCGATaag
Drosophila melanogaster	DREF	1355	1365	+	0.938	tagCGATaagt
Drosophila melanogaster	BSH	1477	1491	+	0.971	gttcTAATggtattg
Drosophila melanogaster	BTN	1518	1532	-	0.987	actaTAATgaaagaa
Drosophila melanogaster	VVL	1518	1530	+	0.949	ttctttcATTAta
Drosophila melanogaster	GT	1552	1566	+	0.915	ttttttGTTActatt
Drosophila melanogaster	BRCZ2	1556	1574	-	0.979	acataccaAATAgtaacaa
Spodoptera litura	GT	10	24	+	0.916	acttagGTAAtattt
Spodoptera litura	BTN	26	40	+	0.987	aaaaTAATgaacact
Spodoptera litura	VVL	28	40	-	0.949	agtgttcATTAtt
Spodoptera litura	DFD	34	48	-	0.991	atagTAATagtgttc
Spodoptera litura	PAX6_HD	34	54	+	0.781	gaacactattactATTAcaac
Spodoptera litura	EVE	74	88	-	0.998	ttacTAATgaaggta
Spodoptera litura	VVL	74	86	+	0.949	taccttcATTAgt
Spodoptera litura	GT	79	93	+	0.902	tcattaGTAAttgtt
Spodoptera litura	EN	81	95	-	0.968	aaaacaATTActaat
Spodoptera litura	DFD	82	96	+	1	ttagTAATtgtttta
Spodoptera litura	PAX6_HD	82	102	-	0.847	tttcattaaaacaATTActaa
Spodoptera litura	ANTP.02	91	105	+	1	gtttTAATgaaaaaa
Spodoptera litura	VVL	93	105	-	0.969	ttttttcATTAaa
Spodoptera litura	FTZ	147	161	-	0.861	ccCTTAatccatcta
Spodoptera litura	DRI	151	161	+	0.963	tggATTAaggg
Spodoptera litura	DREF	199	209	-	0.84	tcaCGATacac
Spodoptera litura	DREF	199	209	-	0.84	tcaCGATacac
Spodoptera litura	BEAF32	200	212	-	0.94	tcctcaCGATaca
Spodoptera litura	ANTP	279	293	+	0.971	atttTAATatttttt
Spodoptera litura	ANTP	289	303	+	0.988	ttttTAATattattt
Spodoptera litura	BRCZ2	292	310	-	0.912	ataaaaaaAATAatattaa
Spodoptera litura	BRCZ4	299	317	-	0.958	ttacaaaaTAAAaaaaata
Spodoptera litura	BRCZ2	301	319	-	0.924	acttacaaAATAaaaaaaa
Spodoptera litura	ABDA	345	359	-	1	tattTAATtaaaatt
Spodoptera litura	VVL	345	357	+	0.972	aattttaATTAaa
Spodoptera litura	ABDA	346	360	+	1	atttTAATtaaatat
Spodoptera litura	DRI	346	356	-	0.968	ttaATTAaaat
Spodoptera litura	VVL	348	360	-	0.96	atatttaATTAaa
Spodoptera litura	CF2II	354	362	-	0.933	tTATAttta
Spodoptera litura	EIP74EF	356	370	+	0.946	aatataaGGAAtttt
Spodoptera litura	ZEN	365	379	-	1	tgagTAATtaaaatt
Spodoptera litura	VVL	365	377	+	0.96	aattttaATTAct
Spodoptera litura	ABDA	366	380	+	1	atttTAATtactcat
Spodoptera litura	DRI	366	376	-	0.967	gtaATTAaaat
Spodoptera litura	BRCZ4	386	404	-	0.948	cagttgaaTAAAtaaaaga
Spodoptera litura	UBX	401	415	-	0.922	catTTAAtttccagt
Spodoptera litura	DRI	405	415	+	0.962	gaaATTAaatg
Spodoptera litura	ZEN	422	436	-	1	caagTAATtaagatg
Spodoptera litura	VVL	422	434	+	0.973	catcttaATTAct
Spodoptera litura	ZEN	423	437	+	1	atctTAATtacttgt
Spodoptera litura	BRCZ1	428	446	-	0.914	aaataaataACAAgtaatt
Spodoptera litura	MIRR	435	443	-	1	taaatAACA
Spodoptera litura	BRCZ2	449	467	-	0.972	gcaaaacaAATAgtattag
Spodoptera litura	ANTP	476	490	+	0.953	acatTTATttaataa
Spodoptera litura	ANTP.02	481	495	+	0.944	tattTAATaattgtt
Spodoptera litura	EN	483	497	-	0.968	taaacaATTAttaaa
Spodoptera litura	SLOU	484	498	+	0.954	ttaaTAATtgtttat
Spodoptera litura	BRCZ1	485	503	-	0.894	atgatataaACAAttatta
Spodoptera litura	SLBO	552	564	-	0.914	tATTGtaagaaac
Spodoptera litura	ABDA	568	582	-	1	acttTAATtaccata
Spodoptera litura	VVL	568	580	+	0.94	tatggtaATTAaa
Spodoptera litura	ZEN	569	583	+	1	atggTAATtaaagta
Spodoptera litura	PAX6_HD	569	589	-	0.817	gagtactactttaATTAccat
Spodoptera litura	VVL	571	583	-	0.951	tactttaATTAcc
Spodoptera litura	DRI	572	582	+	0.963	gtaATTAaagt
Spodoptera litura	EXEX	629	643	-	0.875	tcactgATTAtgcca
Spodoptera litura	PRD_HD	630	650	-	0.755	gtatccttcactGATTatgcc
Spodoptera litura	EN	781	795	-	1	ttgctaATTAgtgtt
Spodoptera litura	EN	782	796	+	1	acactaATTAgcaaa
Spodoptera litura	VVL	784	796	-	0.936	tttgctaATTAgt
Spodoptera litura	MIRR	797	805	+	0.997	ataaaAACA
Spodoptera litura	BRCZ3	834	852	+	0.935	tagtaacAAACtaagaata
Spodoptera litura	DFD	914	928	-	0.99	caatTAATttcgttc
Spodoptera litura	EN	918	932	-	0.974	gtggcaATTAatttc
Spodoptera litura	DRI	918	928	+	0.972	gaaATTAattg
Spodoptera litura	BSH	919	933	+	0.995	aaatTAATtgccacc
Spodoptera litura	DRI	919	929	-	0.981	gcaATTAattt
Spodoptera litura	GT	982	996	-	0.923	gttttcGTAAtactt
Spodoptera litura	MIRR	1021	1029	-	1	gaaatAACA
Spodoptera litura	GT	1043	1057	-	0.891	atttagGTCAtttca
Spodoptera litura	DTCF	1165	1177	+	0.886	gtttTTGAtattt
Spodoptera litura	PRD	1187	1207	+	0.958	tggctgccggaaaATTAatac
Spodoptera litura	DFD	1193	1207	-	0.99	gtatTAATtttccgg
Spodoptera litura	DRI	1197	1207	+	0.971	aaaATTAatac
Spodoptera litura	BH2	1203	1217	-	0.926	gtgaTAATcggtatt
Spodoptera litura	PAX6_HD	1231	1251	+	0.879	gactactaaaacaATTAatgt
Spodoptera litura	BSH	1237	1251	-	0.995	acatTAATtgtttta
Spodoptera litura	EN	1238	1252	+	0.968	aaaacaATTAatgta
Spodoptera litura	DRI	1241	1251	+	0.973	acaATTAatgt
Spodoptera litura	ANTP	1242	1256	+	0.956	caatTAATgtaaatt
Spodoptera litura	VVL	1244	1256	-	0.934	aatttacATTAat
Spodoptera litura	UBX	1247	1261	-	0.922	tttTTAAtttacatt
Spodoptera litura	VVL	1247	1259	+	0.956	aatgtaaATTAaa
Spodoptera litura	HGTX	1284	1298	+	0.911	cttcTAATaaactta
Spodoptera litura	PAX6_HD	1284	1304	-	0.829	ttcttttaagtttATTAgaag
Spodoptera litura	VVL	1286	1298	-	0.968	taagtttATTAga
Spodoptera litura	VIS	1320	1326	+	1	TGTCaac
Spodoptera litura	MIRR	1336	1344	+	0.997	taaaaAACA
Spodoptera litura	CAD	1389	1399	+	0.988	gattTTTAtgt
Spodoptera litura	ABDB	1391	1401	-	0.955	taacATAAaaa
Spodoptera litura	GT	1392	1406	+	0.928	ttttatGTTAtttct
Spodoptera litura	MIRR	1397	1405	-	1	gaaatAACA
Spodoptera litura	GT	1414	1428	-	0.881	atgtaaGTAAaacta
Spodoptera litura	VVL	1420	1432	+	0.933	tacttacATTAat
Spodoptera litura	ANTP	1425	1439	+	0.976	acatTAATgtatttt
Spodoptera litura	VVL	1427	1439	-	0.943	aaaatacATTAat
Spodoptera litura	BSH	1443	1457	+	0.979	cattTAATagacatt
Spodoptera litura	DTCF	1466	1478	+	0.913	tggtTTGAttgtc
Spodoptera litura	ONECUT	1469	1477	+	0.97	tttGATTgt
Spodoptera litura	BRCZ4	1487	1505	-	0.945	acaattatGAAAcaaaata
Spodoptera litura	EN	1494	1508	-	0.968	actacaATTAtgaaa
Spodoptera litura	SLOU	1495	1509	+	0.957	ttcaTAATtgtagtg
Spodoptera litura	PAX6_HD	1540	1560	-	0.827	aatcagtactaaaATTAgggg
Spodoptera litura	DFD	1551	1565	-	0.992	caatTAATcagtact
Spodoptera litura	EXEX	1552	1566	+	0.875	gtactgATTAattgt
Spodoptera litura	EN	1555	1569	-	0.968	ccaacaATTAatcag
Spodoptera litura	DRI	1555	1565	+	0.99	ctgATTAattg
Spodoptera litura	BSH	1556	1570	+	0.995	tgatTAATtgttggc
Spodoptera litura	DRI	1556	1566	-	0.969	acaATTAatca
Spodoptera litura	SLBO	1562	1574	-	0.952	tATTGccaacaat
Spodoptera litura	VVL	1571	1583	-	0.948	catctaaATTAtt
Spodoptera litura	DTCF	1621	1633	+	0.879	tattTTGAttgta
Spodoptera litura	ONECUT	1624	1632	+	0.97	tttGATTgt
Spodoptera litura	SLBO	1627	1639	+	0.916	gATTGtacaaatt
Spodoptera litura	BRCZ2	1638	1656	-	0.958	tagagaaaAATAgaaataa
Spodoptera litura	HGTX	1651	1665	+	0.911	tctcTAATaaatatt
Spodoptera litura	VVL	1653	1665	-	0.949	aatatttATTAga
Spodoptera litura	ABDA	1660	1674	-	0.938	aactTAATaaatatt
Spodoptera litura	VVL	1660	1672	+	0.968	aatatttATTAag
Spodoptera litura	BTN	1672	1686	-	0.987	tgtaTAATgataaac
Spodoptera litura	BEAF32	1682	1694	+	0.887	atacatCGATatt
Spodoptera litura	DREF	1682	1692	-	0.806	tatCGATgtat
Spodoptera litura	BEAF32	1683	1695	-	0.894	aaatatCGATgta
Spodoptera litura	DREF	1685	1695	+	0.949	catCGATattt
Spodoptera litura	VVL	1689	1701	+	0.941	gatatttATTAgt
Spodoptera litura	BTN	1709	1723	+	0.987	tataTAATgacaatg
Spodoptera litura	DRI	1743	1753	-	0.983	aagATTAaatc
Spodoptera litura	ABDA	1760	1774	+	0.938	atctTAATaacgttt
Spodoptera litura	CAD	1819	1829	+	0.985	ttttTTTAcag
Spodoptera litura	ANTP	1897	1911	+	0.956	caaaTAATttattaa
Spodoptera litura	VVL	1899	1911	-	0.945	ttaataaATTAtt
Spodoptera litura	ANTP	1900	1914	-	0.951	aaatTAATaaattat
Spodoptera litura	VVL	1900	1912	+	0.952	ataatttATTAat
Spodoptera litura	DFD	1905	1919	+	0.99	ttatTAATttaacca
Spodoptera litura	DRI	1905	1915	-	0.964	taaATTAataa
Spodoptera litura	PAX6_HD	1912	1932	+	0.794	tttaaccaatccaATTAatta
Spodoptera litura	BSH	1918	1932	-	0.995	taatTAATtggattg
Spodoptera litura	EN	1919	1933	+	0.99	aatccaATTAattat
Spodoptera litura	ZEN	1922	1936	-	1	attaTAATtaattgg
Spodoptera litura	DRI	1922	1932	+	0.968	ccaATTAatta
Spodoptera litura	VVL	1922	1934	+	0.961	ccaattaATTAta
Spodoptera litura	ZEN	1923	1937	+	1	caatTAATtataatt
Spodoptera litura	DRI	1923	1933	-	0.973	ataATTAattg
Spodoptera litura	ZEN	1928	1942	-	1	ataaTAATtataatt
Spodoptera litura	ZEN	1929	1943	+	1	attaTAATtattata
Spodoptera litura	HGTX	1931	1945	-	0.911	tgtaTAATaattata
Spodoptera litura	VVL	1931	1943	-	0.941	tataataATTAta
Spodoptera litura	PAX6_HD	1940	1960	+	0.85	tatacataaattaATTAttga
Spodoptera litura	DFD	1942	1956	-	0.99	taatTAATttatgta
Spodoptera litura	VVL	1942	1954	+	0.946	tacataaATTAat
Spodoptera litura	ZEN	1946	1960	-	1	tcaaTAATtaattta
Spodoptera litura	DRI	1946	1956	+	0.968	taaATTAatta
Spodoptera litura	VVL	1946	1958	+	0.987	taaattaATTAtt
Spodoptera litura	ZEN	1947	1961	+	1	aaatTAATtattgat
Spodoptera litura	DRI	1947	1957	-	0.983	ataATTAattt
Spodoptera litura	ZEN	1960	1974	-	1	aaaaTAATtattgat
Spodoptera litura	ZEN	1961	1975	+	1	tcaaTAATtatttta
Spodoptera litura	PAX6_HD	1961	1981	-	0.856	aaaaagtaaaataATTAttga
Spodoptera litura	VVL	1963	1975	-	0.937	taaaataATTAtt
Spodoptera litura	CAD	1975	1985	+	0.984	acttTTTAagt
Spodoptera litura	EIP74EF	1988	2002	+	0.921	caatgaaGGAAatat
Spodoptera litura	ACHI	2016	2022	-	1	TGTCaaa
Spodoptera litura	DREF	2018	2028	-	0.819	aatCGATgtca
Spodoptera litura	DFD	2019	2033	-	0.993	aaatTAATcgatgtc
Spodoptera litura	DREF	2021	2031	+	0.8	catCGATtaat
Spodoptera litura	DRI	2023	2033	+	0.999	tcgATTAattt
Spodoptera litura	ANTP	2024	2038	+	0.991	cgatTAATttaatac
Spodoptera litura	DRI	2024	2034	-	0.972	taaATTAatcg
Spodoptera litura	OVO	2045	2061	-	0.908	aaactGTTAgtttgtaa
Spodoptera litura	PAX6_HD	2068	2088	+	0.819	acattttaaagcgATTAtctt
Spodoptera litura	BH2	2074	2088	-	0.91	aagaTAATcgcttta
Spodoptera litura	DFD	2094	2108	-	0.99	agatTAATttgccaa
Spodoptera litura	DRI	2098	2108	+	0.981	caaATTAatct
Spodoptera litura	DFD	2099	2113	+	0.99	aaatTAATctcgttt
Spodoptera litura	DRI	2099	2109	-	0.999	gagATTAattt

## Sheet:  Common CREs of six promoters
Element	Detailed Information	Lepidoptera			Diptera		Hymenotera
		Bombyx mori	spodoptera litura	Amyelois transitella	Drosophila melanogaster	Aedes aegypti	Apis mellifera
VVL	Ventral veins lacking	21	26	12	6	6	11
ZEN	Zerknullt	15	12	10	7	4	11
ANTP	Antennapedia	14	10	7	2	0	12
PAX6_HD	Drosophila PAX6 P3 homeodomain binding site	9	10	8	4	3	5
CF2II	CF2-II, Zinc finger splice variant II	9	1	5	3	3	48
BEAF32	Boundary element-associated factor of 32kD	8	3	5	4	5	6
DRI	Dead ringer gene of Drosophila melanogaster	7	21	11	3	6	8
ABDB	Abdominal B	7	1	7	1	2	5
MIRR	Mirror	6	5	1	1	2	1
GT	Giant	6	6	5	2	4	3
DREF	DNA replication-related element factor	6	6	3	4	5	9
ABDA	Abdominal A	6	6	3	1	0	2
ONECUT	Onecut transcription factor	5	2	3	2	4	2
DFD	Deformed, homeotic gene in drosophila development	5	10	5	1	0	4
CAD	Drosophila homeodomain protein caudal, vertebrate homolog cdx	4	3	1	1	4	7
OVO	Ovo/shavenbaby	3	1	5	1	6	1
EN	Engrailed	3	9	6	0	4	4
DTCF	Drosophila T-cell factor, homolog of TCF/LEF, interacts with Armadillo (b-Catenin homolog)	3	3	2	3	6	2
BSH	Brain-specific homeobox	3	5	7	1	4	1
BRCZ1	Broad-Complex Z1 Zinc Finger isoform	3	2	5	1	2	2
SLBO	Slow border cells	2	3	4	1	6	3
PRD	Paired	2	1	4	2	1	5
CAUP	Iroquois-complex caupolican	2	0	1	1	1	2
BRCZ4	Broad-Complex Z4 Zinc Finger isoform	2	3	0	1	0	2
BH2	BarH2	2	2	1	0	3	2
UBX	Ultrabithorax	1	2	4	0	0	0
HTH	Homothorax	1	0	1	0	0	1
FTZ.02	Fushi tarazu, involved in body segmentation of the drosophila embryo	1	0	2	2	0	0
EXEX	Extra-extra	1	2	4	0	1	2
EVE	Even skipped	1	1	0	0	0	0
E74A	E74A early ecdysone-inducible gene in onset of Drosophila metamorphosis	1	0	4	1	1	0
BTN	Buttonless	1	3	1	2	1	0
BRCZ3	Broad-Complex Z3 Zinc Finger isoform	1	1	3	0	1	2
BRCZ2	Broad-Complex Z2 Zinc Finger isoform	1	4	3	2	0	4
AP	Apterous	1	0	0	0	0	2
VIS		0	1	0	1	1	0
SLOU		0	2	1	0	1	0
PRD_HD		0	1	0	0	2	1
HGTX		0	3	2	1	0	2
FTZ		0	1	2	2	2	0
EMS		0	0	1	0	0	0
EIP74EF		0	2	0	2	1	1
ACHI		0	1	1	1	0	0
