# Supplementary material for: The POU Transcription Factor POU-M2 Regulates Vitellogenin Receptor Gene Expression in the Silkworm, Bombyx mori
Source: Genes (Basel). 2020 Apr 6;11(4):394. doi: 10.3390/genes11040394 (PMC7230888; doi:10.3390/genes11040394)
Supplement: Supplementary file 1 [file genes-11-00394-s001.zip › Table S3 Predicted POU CREs in BmVgR promoter by JASPAR..xlsx]

## Sheet: Sheet1
Matrix ID	Name	Score	Relative score	Sequence ID	START	END	Strand	Predicted sequence	CRE
MA0628.1	POU6F1	7.52898	0.841242	BmVgRP-F4R3-2.5K	-44	-35	+	AATAAATAAT	CRE-1
MA0254.1	vvl	4.62976	0.826041	BmVgRP-F4R3-2.5K	-42	-37	-	TATTTA
MA0197.1	nub	7.2622	0.871383	BmVgRP-F4R3-2.5K	-183	-176	-	AATAATTT	CRE-2
MA0197.1	nub	5.70875	0.813949	BmVgRP-F4R3-2.5K	-185	-178	+	ATAAATTA
MA0197.1	nub	7.41148	0.876902	BmVgRP-F4R3-2.5K	-208	-201	-	TTTAATAT	CRE-3
MA0254.1	vvl	6.83707	0.931502	BmVgRP-F4R3-2.5K	-207	-202	+	TATTAA
MA0197.1	nub	7.3897	0.876097	BmVgRP-F4R3-2.5K	-205	-198	+	TTAAATTA
MA0197.1	nub	10.4252	0.988324	BmVgRP-F4R3-2.5K	-276	-269	-	GTTAATTA	CRE-4
MA0197.2	nub	10.1888	0.836984	BmVgRP-F4R3-2.5K	-280	-269	+	TATGTAATTAAC
MA0197.1	nub	7.36513	0.875189	BmVgRP-F4R3-2.5K	-278	-271	+	TGTAATTA
MA0254.1	vvl	4.85818	0.836955	BmVgRP-F4R3-2.5K	-280	-275	+	TATGTA
MA0507.1	POU2F2	5.61138	0.812651	BmVgRP-F4R3-2.5K	-558	-546	-	TTGATTTTTATTA	CRE-5
MA0197.1	nub	6.43635	0.84085	BmVgRP-F4R3-2.5K	-623	-616	-	TTTCATTA	CRE-6
MA0197.1	nub	7.12013	0.866131	BmVgRP-F4R3-2.5K	-1437	-1430	+	ATTAATAA	CRE-7
MA0254.1	vvl	5.36859	0.861341	BmVgRP-F4R3-2.5K	-1435	-1430	+	TAATAA
MA0254.1	vvl	6.83707	0.931502	BmVgRP-F4R3-2.5K	-1436	-1431	-	TATTAA
MA0197.1	nub	6.16398	0.83078	BmVgRP-F4R3-2.5K	-1439	-1432	-	ATTAATTC
MA0254.1	vvl	4.47497	0.818646	BmVgRP-F4R3-2.5K	-1440	-1435	-	AATTCA
MA0790.1	POU4F1	12.3679	0.863319	BmVgRP-F4R3-2.5K	-1441	-1428	+	ATGAATTAATAAAT
